# Supplementary material for: Improved performance with automatic sound management 3 in the MED-EL SONNET 2 cochlear implant audio processor
Source: PLoS One. 2022 Sep 15;17(9):e0274446. doi: 10.1371/journal.pone.0274446 (PMC9477286; doi:10.1371/journal.pone.0274446)
Supplement: S1 Dataset — (XLSX) [file pone.0274446.s002.xlsx]

## Sheet: Sheet1
	Visit 1 Freiburger							Visit 2 OLSA										Visit 3 OLSA
Subject	SONNET: Study Settings	SONNET 2: Configuration OPUS2	SONNET 2: Configuration SONNET	SONNET 2: Configuration 1	SONNET 2: Configuration 2	SONNET 2: Configuration 3	SONNET 2: Configuration 4	SONNET: Study Settings	SONNET 2: Configuration OPUS2	SONNET 2: Configuration SONNET	SONNET 2: Configuration 1	SONNET 2: Configuration 2	SONNET 2: Configuration 3	SONNET 2: Configuration 4	S0N0T0 SONNET 2: Configuration SONNET	S0N0T0 SONNET 2: Configuration 1	S0N0T0 SONNET 2: Configuration 2	SONNET: Study Settings	SONNET 2: Configuration OPUS2	SONNET 2: Configuration SONNET	SONNET 2: Configuration 1	SONNET 2: Configuration 2	SONNET 2: Configuration 3	SONNET 2: Configuration 4
FEP3_09_001	57.5	55	62.5	57.5	70	47.5	55	9.705	10.365	7.01	5.105	6.685	4.945	8.49	10.06	6.3	10.43	5.97	6.655	3.765	2.185	3.555	2.57	2.42
FEP3_09_002	57.5	55	72.5	55	60	60	55	7.465	9.27	7.77	7.815	7.53	6.58	6.59	5.66	4.6	6.2	4.365	6.085	4.995	4.55	4.135	3.12	5.01
FEP3_09_003	62.5	62.5	65	70	70	70	65	6.045	7.005	6.035	4.83	7.55	5.785	6.89	3.82	5.785	4.725	4.035	6.89	3.775	3.62	3.235	1.425	4
FEP3_09_004	60	55	52.5	57.5	57.5	57.5	55	7.37	6.835	6.775	5.37	7.095	6.095	6.675	6.25	4.81	5.5	3.17	3.355	4.92	0.135	1.92	1.565	1.615
FEP3_09_005	50	45	55	60	45	52.5	55	8.425	11.925	10.005	7.52	9.82	7.31	9.5	12.13	9.67	10.28	7.335	8.955	7.46	6.445	5.09	6.125	3.5
FEP3_09_006	52.5	65	55	57.5	62.5	57.5	50	9.95	10.9	10.95	8.275	8.625	8.04	11.595	12.595	9.945	7.985	8.035	9.775	8.8	6.56	5.47	5.785	7.15
FEP3_09_007	57.5	55	60	50	60	60	55	10.29	9.775	9.835	8.465	8.475	9.515	13.275	12.145	10.75	10.625	7.035	8.465	7.055	5.9	6.24	6.295	6.545
FEP3_09_008	52.5	55	55	60	57.5	57.5	50	6.91	9.505	7.085	5.7	5.435	7.24	8.19	10.83	6.605	8.49	2.975	4.89	6.38	3.105	4.25	3.495	3.46
FEP3_09_009	52.5	50	47.5	47.5	57.5	47.5	55	x	20.44	16.82	14.405	19.03	24.25	x	20.29	15.39	20.4	7.885	11.32	8.095	6.43	6.73	6.68	6.635
FEP3_09_010	67.5	70	70	67.5	67.5	77.5	67.5	9.94	9.005	10.125	10.375	7.195	7.215	8.34	9.19	8.855	8.83	7.495	8.64	8.35	5.625	5.26	5.815	4.635
FEP3_09_011	77.5	72.5	87.5	92.5	80	87.5	65	8.28	10.42	7.825	6.49	6.34	7.27	7.31	4.63	4.73	5.065	2.785	8.545	2.51	4.345	2.745	1.295	6.685
FEP3_09_012	50	55	72.5	52.5	62.5	57.5	55	7.505	11.4	8.41	8.815	13.46	7.005	10.49	9.655	18.01	13.975	6.02	9.695	5.98	4.865	5.815	3.95	5.72
FEP3_09_013	55	57.5	57.5	67.5	60	62.5	70	10.46	11.735	10.075	8.355	8.695	8.17	8.135	9.55	8.575	9.505	7.09	9.595	6.87	3.97	7.075	4.67	6.19
FEP3_09_014	55	50	52.5	55	57.5	55	60	11.25	12.175	11.69	10.81	9.74	9.1	9.88	13.545	11.97	17.98	8.455	11.435	8.545	6.145	7.73	5.435	7.375
FEP3_09_015	30	30	32.5	27.5	32.5	27.5	27.5	24.43	21.27	17.585	16.015	17.07	16.08	20.46	x	21.99	x	18.935	18.44	17.05	9.92	16.85	8.22	x
FEP3_09_016	55	55	57.5	70	77.5	57.5	65	11.11	12.7	11.315	8.12	9.105	8.955	13.715	13.07	10.315	14.12	7.94	9.985	8.445	4.435	6.57	5.455	5.305
FEP3_09_017	57.5	55	55	60	52.5	60	50	9.38	9.685	9.735	6.645	10.12	7.19	9.15	9.71	10.095	10.715	7.91	8.63	7.775	2.41	2.34	4.155	6.345
FEP3_09_018	55	50	52.5	50	65	52.5	62.5	6.36	7.8	6.78	5.72	6.595	5.43	7.255	5.66	5.995	8.035	2.62	5.4	2.675	1.46	1.425	1.275	1.57
FEP3_09_019	52.5	55	52.5	52.5	65	52.5	55	12.41	13.09	13.03	12.54	13.26	11.17	13.36	15.72	15.415	15.735	11.97	12.44	11.88	9.065	10.51	8.11	11.655
FEP3_09_020	72.5	72.5	72.5	80	80	75	70	7.575	6.93	7.1	5.985	6.4	5.19	7.37	8.725	9.635	6.895	3.57	5.19	3.35	3.83	3.705	2.19	5
