# Supplementary material for: Improved performance with automatic sound management 3 in the MED-EL SONNET 2 cochlear implant audio processor
Source: PLoS One. 2022 Sep 15;17(9):e0274446. doi: 10.1371/journal.pone.0274446 (PMC9477286; doi:10.1371/journal.pone.0274446)
Supplement: S2 Dataset — (XLSX) [file pone.0274446.s003.xlsx]

## Sheet: S0N0
SubjectID	OPUS - SONNET high Effort	OPUS - SONNET Low Effort	OPUS - SONNET Moderate Effort	OPUS - SONNET2.Conf1_x000D_ _x000D_ high Effort	OPUS - SONNET2.Conf1_x000D_ _x000D_ Low Effort	OPUS - SONNET2.Conf1_x000D_ _x000D_ Moderate Effort	OPUS - SONNET2.Conf2_x000D_ _x000D_ high Effort	OPUS - SONNET2.Conf2_x000D_ _x000D_ Low Effort	OPUS - SONNET2.Conf2_x000D_ _x000D_ Moderate Effort	SONNET - SONNET2.Conf1_x000D_ _x000D_ high Effort	SONNET - SONNET2.Conf1_x000D_ _x000D_ Low Effort	SONNET - SONNET2.Conf1_x000D_ _x000D_ Moderate Effort	SONNET - SONNET2.Conf2_x000D_ _x000D_ high Effort	SONNET - SONNET2.Conf2_x000D_ _x000D_ Low Effort	SONNET - SONNET2.Conf2_x000D_ _x000D_ Moderate Effort	SONNET2.Conf1 - SONNET2.Conf2_x000D_ _x000D_ high Effort	SONNET2.Conf1 - SONNET2.Conf2_x000D_ _x000D_ Low Effort	SONNET2.Conf1 - SONNET2.Conf2_x000D_ _x000D_ Moderate Effort
FEP3001	-1.20263	1.49357	0.0185679	0.893084	2.83199	1.77128	1.31564	4.77342	2.88178	2.09572	1.33842	1.75271	2.51827	3.27985	2.86321	0.422552	1.94142	1.1105
FEP3002	-0.21528	0.425	0.0747245	-0.63414	0.794534	0.0129538	-0.237311	-0.196393	-0.218778	-0.41886	0.369533	-0.0617707	-0.022032	-0.621393	-0.293503	0.396828	-0.990926	-0.231732
FEP3003	-0.31573	3.60485	1.46003	1.07337	4.56569	2.65516	0.931678	4.67243	2.62599	1.3891	0.960836	1.19512	1.24741	1.06759	1.16596	-0.141692	0.106749	-0.0291647
FEP3004	x	x	x	x	x	x	x	x	x	x	x	x	x	x	x	x	x	x
FEP3005	2.79669	1.04349	2.00261	3.26005	5.16925	4.12479	3.943	3.75877	3.85956	0.463357	4.12576	2.12218	1.14631	2.71528	1.85695	0.682949	-1.41048	-0.265234
FEP3006	-1.27282	-1.30697	-1.28829	-2.0326	-1.45318	-1.77016	1.50325	2.61329	2.00602	-0.759773	-0.146212	-0.481871	2.77607	3.92026	3.29431	3.53585	4.06647	3.77618
FEP3007	-0.403186	1.611	0.509105	-0.969256	3.4391	1.02743	-0.324835	4.37106	1.80209	-0.56607	1.8281	0.518327	0.0783513	2.76006	1.29299	0.644421	0.931965	0.774659
FEP3008	-0.767411	-1.18589	-0.956954	-1.77434	0.0915955	-0.929195	-1.80316	0.852273	-0.600428	-1.00693	1.27749	0.0277594	-1.03575	2.03816	0.356526	-0.0288265	0.760678	0.328766
FEP3009	0.192223	3.96151	1.89946	2.57503	8.58638	5.29777	1.92466	2.49125	2.18129	2.38281	4.62488	3.39831	1.73244	-1.47026	0.281832	-0.650366	-6.09513	-3.11648
FEP3010	0.0943617	1.20058	0.595405	1.3281	4.71175	2.86067	0.289975	3.97339	1.95831	1.23374	3.51117	2.26527	0.195613	2.7728	1.36291	-1.03813	-0.738369	-0.902357
FEP3011	5.10323	0.240748	2.90085	7.6991	10.2826	8.86926	7.32544	7.19655	7.26706	2.59587	10.0419	5.96841	2.22222	6.9558	4.36622	-0.373654	-3.08608	-1.6022
FEP3012	-0.367011	1.29194	0.384385	1.20264	1.10371	1.15783	1.02736	-1.10959	0.0594634	1.56965	-0.188232	0.773449	1.39437	-2.40153	-0.324921	-0.175287	-2.2133	-1.09837
FEP3013	x	x	x	x	x	x	x	x	x	x	x	x	x	x	x	x	x	x
FEP3014	2.50292	4.31444	3.32341	4.22431	7.12299	5.53722	4.05205	6.74787	5.27308	1.7214	2.80855	2.21381	1.54914	2.43343	1.94966	-0.172262	-0.375118	-0.264142
FEP3015	x	x	x	x	x	x	x	x	x	x	x	x	x	x	x	x	x	x
FEP3016	2.12026	2.66926	2.36892	2.82707	4.89129	3.76202	2.60842	4.92729	3.65871	0.706812	2.22203	1.3931	0.488166	2.25803	1.28979	-0.218646	0.0359971	-0.10331
FEP3017	-0.112399	0.867872	0.331598	2.87788	5.36062	4.0024	2.26264	6.15354	4.02496	2.99028	4.49275	3.6708	2.37504	5.28567	3.69336	-0.615244	0.792924	0.0225625
FEP3018	-0.100971	-2.9089	-1.37277	2.27844	0.891526	1.65026	1.22706	1.72854	1.4542	2.37941	3.80042	3.02303	1.32803	4.63743	2.82697	-1.05138	0.837014	-0.196064
FEP3019	-0.0557202	0.239496	0.0779931	1.45061	2.64467	1.99144	0.705482	1.45475	1.04485	1.50633	2.40518	1.91345	0.761202	1.21525	0.966856	-0.745132	-1.18992	-0.946594
FEP3020	-0.315577	-0.420411	-0.36306	1.46871	1.91279	1.66985	1.09003	1.42932	1.24371	1.78429	2.33321	2.03291	1.40561	1.84973	1.60677	-0.378679	-0.483471	-0.426143

## Sheet: S45N45N135
SubjectID	OPUS - SONNET high Effort	OPUS - SONNET Low Effort	OPUS - SONNET Moderate Effort	OPUS - SONNET2.Conf1_x000D_ _x000D_ high Effort	OPUS - SONNET2.Conf1_x000D_ _x000D_ Low Effort	OPUS - SONNET2.Conf1_x000D_ _x000D_ Moderate Effort	OPUS - SONNET2.Conf2_x000D_ _x000D_ high Effort	OPUS - SONNET2.Conf2_x000D_ _x000D_ Low Effort	OPUS - SONNET2.Conf2_x000D_ _x000D_ Moderate Effort	SONNET - SONNET2.Conf1_x000D_ _x000D_ high Effort	SONNET - SONNET2.Conf1_x000D_ _x000D_ Low Effort	SONNET - SONNET2.Conf1_x000D_ _x000D_ Moderate Effort	SONNET - SONNET2.Conf2_x000D_ _x000D_ high Effort	SONNET - SONNET2.Conf2_x000D_ _x000D_ Low Effort	SONNET - SONNET2.Conf2_x000D_ _x000D_ Moderate Effort	SONNET2.Conf1 - SONNET2.Conf2_x000D_ _x000D_ high Effort	SONNET2.Conf1 - SONNET2.Conf2_x000D_ _x000D_ Low Effort	SONNET2.Conf1 - SONNET2.Conf2_x000D_ _x000D_ Moderate Effort
FEP3001	3.21404	-0.788789	1.40103	4.95165	2.19497	3.70306	3.04707	2.88925	2.97559	1.73761	2.98376	2.30203	-0.166966	3.67804	1.57456	-1.90458	0.69428	-0.727469
FEP3002	4.86726	3.66498	4.3227	6.07188	7.19884	6.58232	6.26502	4.12675	5.29653	1.20462	3.53387	2.25961	1.39777	0.461772	0.973823	0.193147	-3.07209	-1.28579
FEP3003	2.26865	2.83994	2.52741	2.21569	3.83791	2.95045	2.31274	4.27726	3.20254	-0.0529608	0.997969	0.42304	0.0440886	1.43731	0.675127	0.0970493	0.439346	0.252087
FEP3004	1.7882	0.856336	1.36613	4.30952	2.97529	3.70521	4.42427	2.31583	3.46929	2.52132	2.11896	2.33908	2.63607	1.4595	2.10316	0.114751	-0.659459	-0.235915
FEP3005	1.08792	2.61451	1.77936	2.52807	4.62108	3.47607	3.50556	5.53455	4.42456	1.44015	2.00658	1.6967	2.41763	2.92005	2.64519	0.977484	0.913471	0.948491
FEP3006	1.0262	1.91255	1.42765	2.7083	4.21544	3.39093	2.36749	3.92026	3.07079	1.6821	2.3029	1.96328	1.34129	2.00772	1.64314	-0.340809	-0.295179	-0.320141
FEP3007	0.810131	-1.62625	-0.293389	2.99921	3.65906	3.29808	1.3669	3.412	2.29319	2.18908	5.28532	3.59147	0.556766	5.03826	2.58658	-1.63231	-0.24706	-1.00489
FEP3008	1.77392	0.660186	1.26947	1.21587	0.0190829	0.673807	2.43926	0.913515	1.7482	-0.558047	-0.641103	-0.595666	0.665339	0.25333	0.478726	1.22339	0.894433	1.07439
FEP3009	-0.22146	1.92402	0.7503	2.06602	2.38999	2.21275	2.59905	4.69092	3.54653	2.28748	0.465969	1.46246	2.82051	2.7669	2.79623	0.533036	2.30093	1.33377
FEP3010	-1.12045	3.80787	1.11175	0.11448	4.10128	1.92023	0.948712	4.40143	2.51256	1.23493	0.293404	0.808482	2.06916	0.593562	1.40082	0.834232	0.300158	0.592333
FEP3011	x	x	x	x	x	x	x	x	x	x	x	x	x	x	x	x	x	x
FEP3012	0.864967	0.618944	0.753535	1.37554	2.21326	1.75497	0.759986	2.30901	1.46159	0.51057	1.59432	1.00144	-0.10498	1.69006	0.708054	-0.61555	0.0957422	-0.293382
FEP3013	0.573473	-0.508135	0.0835769	2.20617	1.694	1.97419	2.04079	2.43846	2.22091	1.63269	2.20213	1.89061	1.46732	2.9466	2.13733	-0.165375	0.744465	0.246722
FEP3014	3.90204	0.913928	2.54863	4.60149	6.36088	5.39838	4.91805	7.31877	6.00542	0.699445	5.44695	2.84975	1.01601	6.40484	3.45679	0.316562	0.95789	0.607041
FEP3015	x	x	x	x	x	x	x	x	x	x	x	x	x	x	x	x	x	x
FEP3016	1.87096	2.0962	1.97298	1.32513	2.05201	1.65436	3.33524	5.22039	4.18909	-0.545832	-0.044181	-0.318618	1.46428	3.1242	2.21611	2.01012	3.16838	2.53473
FEP3017	x	x	x	x	x	x	x	x	x	x	x	x	x	x	x	x	x	x
FEP3018	0.72241	-1.02537	-0.0692191	3.49064	1.66262	2.66267	2.84448	1.65533	2.30588	2.76823	2.688	2.73189	2.12207	2.6807	2.37509	-0.646162	-0.00729423	-0.356797
FEP3019	0.648977	-4.78015	-1.81005	3.30359	-1.19629	1.26545	2.07464	-2.09435	0.186368	2.65462	3.58386	3.0755	1.42567	2.6858	1.99642	-1.22895	-0.898061	-1.07908
FEP3020	4.42703	0.561319	2.67612	5.17472	2.16892	3.81329	5.29198	3.92552	4.67307	0.747682	1.6076	1.13717	0.864946	3.3642	1.99694	0.117264	1.7566	0.859773
