# Supplementary material for: Improved performance with automatic sound management 3 in the MED-EL SONNET 2 cochlear implant audio processor
Source: PLoS One. 2022 Sep 15;17(9):e0274446. doi: 10.1371/journal.pone.0274446 (PMC9477286; doi:10.1371/journal.pone.0274446)
Supplement: S3 Dataset — (XLSM) [file pone.0274446.s004.xlsm]

## Sheet: SSQ12
FEP3_MED-EL_CRD_2017_06 SSQ12 VISIT1	Heutiges Datum	1. Sie sprechen mit einer anderen Person während der Fernseher im selben Raum läuft. Können Sie die andere Person, mit der Sie sprechen, verstehen, ohne den Fernseher leise zu stellen?	2. Sie hören jemandem zu, der mit Ihnen spricht, während Sie gleichzeitig versuchen, der Nachrichtensendung im Fernsehen zu folgen. Können Sie beiden Personen folgen, was sie sagen?	3. Sie unterhalten sich mit einer Person in einem Raum, in dem viele andere Leute sprechen. Können Sie der Person folgen, mit der Sie sprechen?	4. Sie sind mit einer Gruppe von etwa fünf Personen in einem belebten Restaurant und Sie können jeden in der Gruppe sehen. Können Sie der Unterhaltung folgen?	5. Sie sind in einer Gruppe und die Unterhaltung wechselt von einer Person zur anderen. Können Sie der Unterhaltung mühelos folgen, wenn eine neue Person zu reden beginnt ohne den Anfang zu verpassen?	6. Sie sind im Freien. Ein Hund bellt laut. Können Sie sofort sagen, wo der Hund ist, ohne hinzuschauen?	7. Können Sie anhand des Geräusches sagen, wie weit ein Bus oder Lastwagen entfernt ist?	8. Können Sie anhand des Geräusches sagen, ob ein Bus oder Lastwagen Ihnen entgegen kommt oder sich entfernt?	9. Wenn Sie mehr als ein Geräusch gleichzeitig hören, haben Sie den Eindruck, dass dies wie ein einziges Geräuschwirrwarr klingt?	10. Wenn Sie der Musik zuhören, können Sie erkennen, welche Instrumente spielen?	11. Klingen Alltagsgeräusche, die Sie leicht hören können, klar für Sie (nicht verschwommen)?	Müssen Sie sich sehr stark konzentrieren, wenn Sie jemandem zuhören oder auf etwas Bestimmtes hören?	FEP3_MED-EL_CRD_2017_06 SSQ12 VISIT2	Heutiges Datum	1. Sie sprechen mit einer anderen Person während der Fernseher im selben Raum läuft. Können Sie die andere Person, mit der Sie sprechen, verstehen, ohne den Fernseher leise zu stellen?	2. Sie hören jemandem zu, der mit Ihnen spricht, während Sie gleichzeitig versuchen, der Nachrichtensendung im Fernsehen zu folgen. Können Sie beiden Personen folgen, was sie sagen?	3. Sie unterhalten sich mit einer Person in einem Raum, in dem viele andere Leute sprechen. Können Sie der Person folgen, mit der Sie sprechen?	4. Sie sind mit einer Gruppe von etwa fünf Personen in einem belebten Restaurant und Sie können jeden in der Gruppe sehen. Können Sie der Unterhaltung folgen?	5. Sie sind in einer Gruppe und die Unterhaltung wechselt von einer Person zur anderen. Können Sie der Unterhaltung mühelos folgen, wenn eine neue Person zu reden beginnt ohne den Anfang zu verpassen?	6. Sie sind im Freien. Ein Hund bellt laut. Können Sie sofort sagen, wo der Hund ist, ohne hinzuschauen?	7. Können Sie anhand des Geräusches sagen, wie weit ein Bus oder Lastwagen entfernt ist?	8. Können Sie anhand des Geräusches sagen, ob ein Bus oder Lastwagen Ihnen entgegen kommt oder sich entfernt?	9. Wenn Sie mehr als ein Geräusch gleichzeitig hören, haben Sie den Eindruck, dass dies wie ein einziges Geräuschwirrwarr klingt?	10. Wenn Sie der Musik zuhören, können Sie erkennen, welche Instrumente spielen?	11. Klingen Alltagsgeräusche, die Sie leicht hören können, klar für Sie (nicht verschwommen)?	Müssen Sie sich sehr stark konzentrieren, wenn Sie jemandem zuhören oder auf etwas Bestimmtes hören?	FEP3_MED-EL_CRD_2017_06 SSQ12 VISIT3	Heutiges Datum	1. Sie sprechen mit einer anderen Person während der Fernseher im selben Raum läuft. Können Sie die andere Person, mit der Sie sprechen, verstehen, ohne den Fernseher leise zu stellen?	2. Sie hören jemandem zu, der mit Ihnen spricht, während Sie gleichzeitig versuchen, der Nachrichtensendung im Fernsehen zu folgen. Können Sie beiden Personen folgen, was sie sagen?	3. Sie unterhalten sich mit einer Person in einem Raum, in dem viele andere Leute sprechen. Können Sie der Person folgen, mit der Sie sprechen?	4. Sie sind mit einer Gruppe von etwa fünf Personen in einem belebten Restaurant und Sie können jeden in der Gruppe sehen. Können Sie der Unterhaltung folgen?	5. Sie sind in einer Gruppe und die Unterhaltung wechselt von einer Person zur anderen. Können Sie der Unterhaltung mühelos folgen, wenn eine neue Person zu reden beginnt ohne den Anfang zu verpassen?	6. Sie sind im Freien. Ein Hund bellt laut. Können Sie sofort sagen, wo der Hund ist, ohne hinzuschauen?	7. Können Sie anhand des Geräusches sagen, wie weit ein Bus oder Lastwagen entfernt ist?	8. Können Sie anhand des Geräusches sagen, ob ein Bus oder Lastwagen Ihnen entgegen kommt oder sich entfernt?	9. Wenn Sie mehr als ein Geräusch gleichzeitig hören, haben Sie den Eindruck, dass dies wie ein einziges Geräuschwirrwarr klingt?	10. Wenn Sie der Musik zuhören, können Sie erkennen, welche Instrumente spielen?	11. Klingen Alltagsgeräusche, die Sie leicht hören können, klar für Sie (nicht verschwommen)?	Müssen Sie sich sehr stark konzentrieren, wenn Sie jemandem zuhören oder auf etwas Bestimmtes hören?	FEP3_MED-EL_CRD_2017_06 SSQ12 VISIT4	Heutiges Datum	1. Sie sprechen mit einer anderen Person während der Fernseher im selben Raum läuft. Können Sie die andere Person, mit der Sie sprechen, verstehen, ohne den Fernseher leise zu stellen?	2. Sie hören jemandem zu, der mit Ihnen spricht, während Sie gleichzeitig versuchen, der Nachrichtensendung im Fernsehen zu folgen. Können Sie beiden Personen folgen, was sie sagen?	3. Sie unterhalten sich mit einer Person in einem Raum, in dem viele andere Leute sprechen. Können Sie der Person folgen, mit der Sie sprechen?	4. Sie sind mit einer Gruppe von etwa fünf Personen in einem belebten Restaurant und Sie können jeden in der Gruppe sehen. Können Sie der Unterhaltung folgen?	5. Sie sind in einer Gruppe und die Unterhaltung wechselt von einer Person zur anderen. Können Sie der Unterhaltung mühelos folgen, wenn eine neue Person zu reden beginnt ohne den Anfang zu verpassen?	6. Sie sind im Freien. Ein Hund bellt laut. Können Sie sofort sagen, wo der Hund ist, ohne hinzuschauen?
Subject ID	VISIT1.SSQ12.DATE	VISIT1.SSQ12.01	VISIT1.SSQ12.02	VISIT1.SSQ12.03	VISIT1.SSQ12.04	VISIT1.SSQ12.05	VISIT1.SSQ12.06	VISIT1.SSQ12.07	VISIT1.SSQ12.08	VISIT1.SSQ12.09	VISIT1.SSQ12.10	VISIT1.SSQ12.11	VISIT1.SSQ12.12		VISIT2.SSQ12.DATE	VISIT2.SSQ12.01	VISIT2.SSQ12.02	VISIT2.SSQ12.03	VISIT2.SSQ12.04	VISIT2.SSQ12.05	VISIT2.SSQ12.06	VISIT2.SSQ12.07	VISIT2.SSQ12.08	VISIT2.SSQ12.09	VISIT2.SSQ12.10	VISIT2.SSQ12.11	VISIT2.SSQ12.12		VISIT3.SSQ12.DATE	VISIT3.SSQ12.01	VISIT3.SSQ12.02	VISIT3.SSQ12.03	VISIT3.SSQ12.04	VISIT3.SSQ12.05	VISIT3.SSQ12.06	VISIT3.SSQ12.07	VISIT3.SSQ12.08	VISIT3.SSQ12.09	VISIT3.SSQ12.10	VISIT3.SSQ12.11	VISIT3.SSQ12.12		VISIT4.SSQ12.DATE	VISIT4.SSQ12.01	VISIT4.SSQ12.02	VISIT4.SSQ12.03	VISIT4.SSQ12.04	VISIT4.SSQ12.05	VISIT4.SSQ12.06
FEP3_09_001	2019-04-25	7	3.1	7	6	6	7	6	8	9.9	8	9.9	8	FEP3_09_001	2019-05-08	8	4	7	5	4	8	6	6	n	7	7	7	FEP3_09_001	2019-05-22	8	3	8	4	5	4.1	3	3	7	7	5	8	FEP3_09_001	2019-06-06	8	5	8	6	6	5
FEP3_09_002	2019-05-06	4.6	4.8	6.9	5.8	7.8	6.8	4.8	7.9	8.9	7.8	9.7	8.8	FEP3_09_002	2019-05-20	4.8	8.8	6.9	5.9	3.9	n	8.5	8.8	9.5	4.6	9.5	7.8	FEP3_09_002	2019-06-04	7.7	7.8	8.6	6.6	6.8	8.6	8.5	8.5	7.6	7.7	9.6	9.3	FEP3_09_002	2019-06-17	7.6	8.3	7.5	7.4	7.3	8.5
FEP3_09_003	2019-05-07	7.5	6	8	6	10	10	8	9	6	7.5	7.5	8.5	FEP3_09_003	2019-05-16	7.4	8	4	3	7	1.5	3.6	5.5	1	6.6	1.5	2.4	FEP3_09_003	2019-06-03	8.6	8	8	7.5	8.8	8.1	7	7	7	6.6	6	4	FEP3_09_003	2019-06-12	7.5	7	7.9	6.9	9	8.6
FEP3_09_004	2019-06-07	8	5	8.4	6.3	7.3	5.5	6.5	7	5.5	6.5	8.4	4.5	FEP3_09_004	2019-06-14	8.5	5.5	7.5	8.5	8	7.3	6.2	7	7.6	8	9	6.5	FEP3_09_004	2019-06-28	8.3	5.4	8.4	8.5	8.5	7.2	6.4	7.5	8.7	8	9.2	7	FEP3_09_004	2019-07-05	x	x	x	x	x	x
FEP3_09_005	2019-07-09	4.9	0	4.7	2	2.6	0.3	5	4.7	3.4	1.2	7.5	7.7	FEP3_09_005	2019-07-16	n	n	1.8	n	1.1	n	n	n	8.2	n	8.2	8.1	FEP3_09_005	2019-07-25	n	n	7.6	n	n	n	n	n	8.3	n	8.9	8.7	FEP3_09_005	2019-08-12	n	n	6.1	7.1	n	n
FEP3_09_006	2019-07-11	5.9	1.4	3.4	4.5	5	9	4	3.1	5	5.9	9	1	FEP3_09_006	2019-07-22	4	1	4	3	6	8	7	6	7.5	n	9.6	8	FEP3_09_006	2019-08-06	8	1	6.3	n	8	9.3	7.5	6.1	8	n	9.2	8.1	FEP3_09_006	2019-08-21	n	n	n	n	n	8
FEP3_09_007	2019-07-15	5	5	5	6.9	6	4	4	5.9	9	3.9	10	9.9	FEP3_09_007	2019-07-29	n	n	5.5	4.5	4.5	3.5	2.5	3.5	5.5	3.4	5.5	5.4	FEP3_09_007	2019-08-13	n	n	8.5	7.4	7.5	6.4	3.5	6.5	6.5	2.4	7.4	7.5	FEP3_09_007	2019-08-26	n	n	8.5	8.4	8.4	6.4
FEP3_09_008	2019-08-09	7.4	7.4	6.7	6.6	6.6	7.5	6.5	7.5	7.5	6.6	7.5	6.8	FEP3_09_008	2019-08-23	5.8	5.3	6.3	6.3	5.5	6.4	5.5	5.6	5.4	5.4	5.8	6.3	FEP3_09_008	2019-09-06	5.6	5.4	5.2	5.7	5.5	6.2	5.7	6.2	5.4	5.8	6.3	6.3	FEP3_09_008	2019-09-20	5.7	5.8	6.7	5.7	5.6	6.3
FEP3_09_009	2019-08-20	5	n	3	3	4	7	5	6	4	3	7	5	FEP3_09_009	2019-08-29	7	4	4	4	6	5	4	4	6	n	7	6	FEP3_09_009	2019-09-05	7	6	6	6	6.1	6	6	7	7	6	8	7	FEP3_09_009	2019-09-12	7	5	6	6	6	7
FEP3_09_010	2019-10-08	8	6	7	6	5	2.9	3	3.1	7	2.1	8	7.9	FEP3_09_010	2019-10-15	8.1	7.1	6	4.9	7	n	n	n	7	9	9	6.9	FEP3_09_010	2019-10-29	9	5.9	5	6	6	3.1	2.1	2.1	8	8	9	8	FEP3_09_010	2019-11-05	8	6	6	5.9	4.9	n
FEP3_09_011	2019-10-11	6	6	6	5	2	2	2	6	6	4	6	4.1	FEP3_09_011	2019-10-18	5	1	3	n	0	0	0	7	9	n	8	8	FEP3_09_011	2019-10-25	7	5	7	7	4	0.9	1	1.1	8	7	7	6	FEP3_09_011	2019-11-15	6.8	5	7	6	5	2
FEP3_09_012	2019-10-16	n	5	5	5	5	0	1	1	5	6	8	7	FEP3_09_012	2019-10-23	x	x	3.5	3.6	4.5	2.5	2.3	2.3	2.4	x	7.4	6.5	FEP3_09_012	2019-11-11	n	5	8	6.9	7	6	3	3	3	6	7	5	FEP3_09_012	2019-11-18	n	n	8	n	8	n
FEP3_09_013	2019-10-28	x	5	5.5	5.5	4.5	4.6	2.5	5.3	3.5	6.5	8.5	2.5	FEP3_09_013	2019-11-04	4.1	4.1	5.1	4	4.1	2	2	3	8.1	7.1	7	6.2	FEP3_09_013	2019-11-14	8.5	6.4	5.5	5.5	5	4.5	5	3.5	5.5	5.5	6.5	5.5	FEP3_09_013	2019-12-02	5.5	5.6	5.5	2.6	5.6	5.5
FEP3_09_014	2019-10-30	8.4	3.5	7.5	7.7	7.5	2.4	4.4	2.4	7.4	4.4	8.4	8.4	FEP3_09_014	2019-11-06	5.2	1.5	7.4	7.4	5.5	2.4	2.4	2.4	4.5	2.5	7.5	7.4	FEP3_09_014	2019-11-13	5.5	2.5	7.5	5.4	5.4	2.5	2.4	2.4	5.4	2.4	5.5	5.5	FEP3_09_014	2019-11-20	4.9	3.4	5.5	5.4	4.4	2.5
FEP3_09_015	2019-12-23	1.6	0.1	1.9	4	2.5	2	4	5	3	2.5	8	5.6	FEP3_09_015	2020-01-10	3.5	2.6	4	3	5	n	4.5	4.6	7.5	4	9.7	7.5	FEP3_09_015	2020-01-24	2.4	0.6	3	1.7	2.4	8.5	5.5	4.5	7	2.5	9.4	8.3	FEP3_09_015	2020-02-07	1.7	0.4	0.2	0.1	0.8	2.3
FEP3_09_016	2019-11-21	5	1	5	5	3	0	0	5	1	4	5.1	10	FEP3_09_016	2019-12-03	6	2	5	5	3	0	0	4	5	2	3	5	FEP3_09_016	2019-12-10	5	2	6	5	5	4	1	5	4	4	5	2	FEP3_09_016	2019-12-17	5	3	3	3	4	3
FEP3_09_017	2020-01-08	2.4	1.4	1.5	2.4	2.6	5.5	7.5	2.6	6.5	8.4	7.5	3.6	FEP3_09_017	2020-01-22	2.4	1.5	3.6	n	2.6	4.5	2.6	2.5	6.5	7.6	5.4	6.4	FEP3_09_017	2020-01-29	2.5	3.6	3.5	4.5	3.5	4.5	3.5	2.5	6.6	6.5	4.5	3.5	FEP3_09_017	2020-02-05	2.4	3.5	3.4	4.5	3.6	3.5
FEP3_09_018	2020-01-13	6.9	1.4	8	7.9	6.9	1.9	5	5	6	5	9	8	FEP3_09_018	2020-01-20	6	4	9.5	n	7.9	4	0	3	5	6	6	7	FEP3_09_018	2020-01-27	7	5	8	7	6	4	5	6	8	8	9	9	FEP3_09_018	2020-02-17	8	5	8	9	7	4
FEP3_09_019	2020-01-23	6.6	5.6	7.6	7.5	5.6	2.5	2.6	3.4	6.4	4.4	8.5	3.4	FEP3_09_019	2020-02-03	8.5	7.3	5.5	8.4	6.4	2.4	3.5	3.4	4.5	5.5	8.5	4.5	FEP3_09_019	2020-02-13	5.5	3.5	6.6	7.6	4.5	2.5	1.5	1.5	4.7	4.6	6.7	2.6	FEP3_09_019	2020-02-24	6.5	5.5	5.5	6.6	4.6	1.5
FEP3_09_020	2020-02-04	6.5	0.2	2.5	2.5	1.4	0.1	4.1	6.7	6.5	7.5	8.5	x	FEP3_09_020	2020-02-11	4.4	n	9.3	n	n	n	n	n	9.3	8.4	8.5	4.5	FEP3_09_020	2020-02-18	5.5	n	3.6	3.7	3.6	0.1	2.3	5.4	6.7	4.9	1.6	7.7	FEP3_09_020	2020-02-25	4.5	0.1	2.5	4.5	3.5	1.6
[truncated: 20 more columns]

## Sheet: SSQ_Subscales
		Baseline					Visit 2					Visit 3					Visit 4					Visit 5
	Baseline missing values + na	Overall mean	Speech mean	Spatial mean	Qualities mean	Visit 2 missing values + na	Overall mean	Speech mean	Spatial mean	Qualities mean	Visit 3 missing values + na	Overall mean	Speech mean	Spatial mean	Qualities mean	Visit 4 missing values + na	Overall mean	Speech mean	Spatial mean	Qualities mean	Visit 5 missing values + na	Overall mean	Speech mean	Spatial mean	Qualities mean
FEP3_09_001	0	7.15833	5.82	7	8.95	1	6.27273	5.6	6.66667	7	0	5.425	5.6	3.36667	6.75	0	6.5	6.6	5	7.5	0	8	7.6	7.33333	9
FEP3_09_002	0	7.05	5.98	6.5	8.8	1	7.18182	6.06	8.65	7.85	0	8.10833	7.5	8.53333	8.55	0	8.31667	7.62	8.5	9.05	0	8.4	7.78	8.56667	9.05
FEP3_09_003	0	7.83333	7.5	9	7.375	0	4.29167	5.88	3.53333	2.875	0	7.21667	8.18	7.36667	5.9	0	8.13333	7.66	8.43333	8.5	0	7.81667	7.62	8.1	7.85
FEP3_09_004	0	6.575	7	6.33333	6.225	0	7.46667	7.6	6.83333	7.775	0	7.75833	7.82	7.03333	8.225	12					0	8.24167	8.16	7.73333	8.725
FEP3_09_005	0	3.66667	2.84	3.33333	4.95	7					8					4					4
FEP3_09_006	0	4.76667	4.04	5.36667	5.225	1	5.82727	3.6	7	8.36667	2	7.15	5.825	7.63333	8.43333	5					4
FEP3_09_007	0	6.21667	5.58	4.63333	8.2	2	4.38	4.83333	3.16667	4.95	2	6.36	7.8	5.46667	5.95	2	6.6	8.43333	5.06667	6.375	2	6.84	7.4	5.13333	7.7
FEP3_09_008	0	7.05	6.94	7.16667	7.1	0	5.8	5.84	5.83333	5.725	0	5.775	5.48	6.03333	5.95	0	5.775	5.9	5.83333	5.575	0	5.35833	5.06	5.63333	5.525
FEP3_09_009	1	4.72727	3.75	6	4.75	1	5.18182	5	4.33333	6.33333	0	6.50833	6.22	6.33333	7	1	6.18182	6	5.66667	7	0	6.33333	6.6	6.33333	6
FEP3_09_010	0	5.5	6.4	3	6.25	3					0	6.01667	6.38	2.43333	8.25	1	6.16364	6.16	3	7.75	0	5.99167	6.74	3	7.3
FEP3_09_011	0	4.59167	5	3.33333	5.025	2	4.1	2.25	2.33333	8.33333	0	5.08333	6	1	7	0	5.475	5.96	1.96667	7.5	0	4.5	4.2	2.33333	6.5
FEP3_09_012	1	4.36364	5	0.666667	6.5	3					1	5.44545	6.725	4	5.25	7					1	4.08182	5.225	0.666667	5.5
FEP3_09_013	1	4.9	5.125	4.13333	5.25	0	4.73333	4.28	2.33333	7.1	0	5.575	6.18	4.33333	5.75	0	5.21667	4.96	4.83333	5.825	0	6.225	6.38	5.9	6.275
FEP3_09_014	0	6.03333	6.92	3.06667	7.15	0	4.675	5.4	2.4	5.475	0	4.36667	5.26	2.43333	4.7	0	4.31667	4.72	2.46667	5.2	1	6.14545	5.82	5.4	6.925
FEP3_09_015	0	3.35	2.02	3.66667	4.775	1	5.08182	3.62	4.55	7.175	0	4.65	2.02	6.16667	6.8	0	1.75	0.64	2.1	2.875	1	5.62727	3.375	6	7.6
FEP3_09_016	0	3.675	3.8	1.66667	5.025	0	3.33333	4.2	1.33333	3.75	0	4	4.6	3.33333	3.75	0	3.41667	3.6	4	2.75	0	3.41667	2.8	4	3.75
FEP3_09_017	0	4.325	2.06	5.2	6.5	1	4.14545	2.525	3.2	6.475	0	4.1	3.52	3.5	5.275	0	4.325	3.48	3.46667	6.025	0	4.31667	3.52	2.63333	6.575
FEP3_09_018	0	5.91667	6.22	3.96667	7	1	5.30909	6.85	2.33333	6	0	6.83333	6.6	5	8.5	0	6.81667	7.4	4.3	7.975	0	7.16667	7.2	5	8.75
FEP3_09_019	0	5.34167	6.58	2.83333	5.675	0	5.7	7.22	3.1	5.75	0	4.31667	5.54	1.83333	4.65	0	4.45	5.74	2.8	4.075	0	5.91667	7.12	3.5	6.225
FEP3_09_020	1	4.22727	2.62	3.63333	7.5	6					1	4.1	4.1	2.6	5.225	2	4.47	3.02	1.6	7	4

## Sheet: SSQ12_De-Randomized
	Configuration Visit 1 - 2	Configuration Visit 2 - 3	Configuration Visit 3 - 4	Configuration Visit 4 - 5		Baseline					SONNET 2 Configuration 1					SONNET 2 Configuration 2					SONNET 2 Configuration 3					SONNET 2 Configuration 4
Subject ID	VISIT1.BANK2CON	VISIT2.BANK2CON	VISIT3.BANK2CON	VISIT4.BANK2CON		SSQ Total - Baseline	SSQ Speech - Baseline	SSQ Spatial - Baseline	SSQ Qualities - Baseline		SSQ Total - SONNET2: Configuration 1	SSQ Speech - SONNET2: Configuration 1	SSQ Spatial - SONNET2: Configuration 1	SSQ Qualities - SONNET2: Configuration 1		SSQ Total - SONNET2: Configuration 2	SSQ Speech - SONNET2: Configuration 2	SSQ Spatial - SONNET2: Configuration 2	SSQ Qualities - SONNET2: Configuration 2		SSQ Total - SONNET2: Configuration 3	SSQ Speech - SONNET2: Configuration 3	SSQ Spatial - SONNET2: Configuration 3	SSQ Qualities - SONNET2: Configuration 3		SSQ Total - SONNET2: Configuration 4	SSQ Speech - SONNET2: Configuration 4	SSQ Spatial - SONNET2: Configuration 4	SSQ Qualities - SONNET2: Configuration 4
FEP3_09_001	6	5	7	4		7.15833	5.82	7	8.95		8	7.6	7.33333	9		5.425	5.6	3.36667	6.75		6.27273	5.6	6.66667	7		6.5	6.6	5	7.5
FEP3_09_002	6	5	4	7		7.05	5.98	6.5	8.8		8.31667	7.62	8.5	9.05		8.10833	7.5	8.53333	8.55		7.18182	6.06	8.65	7.85		8.4	7.78	8.56667	9.05
FEP3_09_003	7	6	4	5		7.83333	7.5	9	7.375		8.13333	7.66	8.43333	8.5		7.81667	7.62	8.1	7.85		7.21667	8.18	7.36667	5.9		4.29167	5.88	3.53333	2.875
FEP3_09_004	6	5	4	7		6.575	7	6.33333	6.225							7.75833	7.82	7.03333	8.225		7.46667	7.6	6.83333	7.775		8.24167	8.16	7.73333	8.725
FEP3_09_005	7	4	5	6		3.66667	2.84	3.33333	4.95
FEP3_09_006	6	4	7	5		4.76667	4.04	5.36667	5.225		7.15	5.825	7.63333	8.43333							5.82727	3.6	7	8.36667
FEP3_09_007	7	5	6	4		6.21667	5.58	4.63333	8.2		6.84	7.4	5.13333	7.7		6.36	7.8	5.46667	5.95		6.6	8.43333	5.06667	6.375		4.38	4.83333	3.16667	4.95
FEP3_09_008	7	6	4	5		7.05	6.94	7.16667	7.1		5.775	5.9	5.83333	5.575		5.35833	5.06	5.63333	5.525		5.775	5.48	6.03333	5.95		5.8	5.84	5.83333	5.725
FEP3_09_009	5	4	6	7		4.72727	3.75	6	4.75		6.50833	6.22	6.33333	7		5.18182	5	4.33333	6.33333		6.18182	6	5.66667	7		6.33333	6.6	6.33333	6
FEP3_09_010	5	7	4	6		5.5	6.4	3	6.25		6.16364	6.16	3	7.75							5.99167	6.74	3	7.3		6.01667	6.38	2.43333	8.25
FEP3_09_011	6	5	7	4		4.59167	5	3.33333	5.025		4.5	4.2	2.33333	6.5		5.08333	6	1	7		4.1	2.25	2.33333	8.33333		5.475	5.96	1.96667	7.5
FEP3_09_012	4	6	7	5		4.36364	5	0.666667	6.5							4.08182	5.225	0.666667	5.5		5.44545	6.725	4	5.25
FEP3_09_013	6	4	5	7		4.9	5.125	4.13333	5.25		5.575	6.18	4.33333	5.75		5.21667	4.96	4.83333	5.825		4.73333	4.28	2.33333	7.1		6.225	6.38	5.9	6.275
FEP3_09_014	7	5	6	4		6.03333	6.92	3.06667	7.15		6.14545	5.82	5.4	6.925		4.36667	5.26	2.43333	4.7		4.31667	4.72	2.46667	5.2		4.675	5.4	2.4	5.475
FEP3_09_015	4	5	7	6		3.35	2.02	3.66667	4.775		5.08182	3.62	4.55	7.175		4.65	2.02	6.16667	6.8		5.62727	3.375	6	7.6		1.75	0.64	2.1	2.875
FEP3_09_016	4	6	5	7		3.675	3.8	1.66667	5.025		3.33333	4.2	1.33333	3.75		3.41667	3.6	4	2.75		4	4.6	3.33333	3.75		3.41667	2.8	4	3.75
FEP3_09_017	5	7	4	6		4.325	2.06	5.2	6.5		4.325	3.48	3.46667	6.025		4.14545	2.525	3.2	6.475		4.31667	3.52	2.63333	6.575		4.1	3.52	3.5	5.275
FEP3_09_018	7	6	4	5		5.91667	6.22	3.96667	7		6.81667	7.4	4.3	7.975		7.16667	7.2	5	8.75		6.83333	6.6	5	8.5		5.30909	6.85	2.33333	6
FEP3_09_019	5	6	7	4		5.34167	6.58	2.83333	5.675		5.91667	7.12	3.5	6.225		5.7	7.22	3.1	5.75		4.31667	5.54	1.83333	4.65		4.45	5.74	2.8	4.075
FEP3_09_020	4	5	6	7		4.22727	2.62	3.63333	7.5							4.1	4.1	2.6	5.225		4.47	3.02	1.6	7

## Sheet: SONNET2
FEP3_MED-EL_CRD_2017_06 SONNET2 Questionnaire VISIT2	Heutiges Datum	1.1 Gespräch mit einer Person in größeren Menschenmengen (Veranstaltungen, Party, etc.) Bevorzugtes Programm	1.2 Wieso haben Sie das gewählte Programm bevorzugt?	2.1 Gespräch mit einer Person in einem ruhigen Raum mit wenig Nachhall	2.2 Wieso haben Sie das gewählte Programm bevorzugt?	3.1 Gespräch mit einer Person an einem Ort mit viel Nachhall / Echos, z.B.1 in einer Kirche, in einem Saal oder in einem Klassenzimmer	3.2 Wieso haben Sie das gewählte Programm bevorzugt?	4.1 Gespräch mit einer Person während im Hintergrund der Fernseher oder das Radio läuft	4.2 Wieso haben Sie das gewählte Programm bevorzugt?	5.1 Gespräch mit einer Person an einer viel befahrenen Straße	5.2 Wieso haben Sie das gewählte Programm bevorzugt?	6.1 Gespräch mit einer Person bei gleichbleibenden Nebengeräuschen, wie z.1 B.1 von einem Ventilator oder fließendes Wasser	6.2 Wieso haben Sie das gewählte Programm bevorzugt?	7.1 In einer Umgebung, in der Ihnen die Richtung des Geräusches und die Entfernung zu der Geräuschquelle wichtig ist, wie z. B.1 an der Straße	7.2 Wieso haben Sie das gewählte Programm bevorzugt?	8.1 Im Kino oder beim Fernsehen in einem ruhigen Raum	8.2 Wieso haben Sie das gewählte Programm bevorzugt?	9.1 Bei Bewegungen draußen, wie z.B.1 Fahrradfahren oder Laufen	9.2 Wieso haben Sie das gewählte Programm bevorzugt?	10.1 In einer Umgebung mit kurzen, lauten Umgebungsgeräuschen, wie z.B.1 Geschirrklappern, einer Baustelle oder Hämmern	10.2 Wieso haben Sie das gewählte Programm bevorzugt?	11.1 Wenn Sie sich in häufig wechselnden Hörsituationen befinden, wie z.1 B.1 häufiger Wechsel zwischen Ruhe und Geräuschen oder Wechsel zwischen Applaus und Musik bei einem Konzert	11.2 Wieso haben Sie das gewählte Programm bevorzugt?	12.1 Im Gespräch mit mehreren Personen, die aus verschiedenen Richtungen mit Ihnen sprechen	12.2 Wieso haben Sie das gewählte Programm bevorzugt?	13.1 In einer lauten Umgebung mit mehr oder weniger gleichbleibendem Umgebungsgeräusch, wie z.B. einer vielbefahrenen Straße, Staubsaugerlärm, eine laute Fabrikhalle	13.2 Wieso haben Sie das gewählte Programm bevorzugt?	14.1 Beim Musikhören	14.2 Wieso haben Sie das gewählte Programm bevorzugt?	15. Open text	15.1 Bevorzugtes Programm	15.2 Wieso haben Sie das gewählte Programm bevorzugt?	16. Open text	16.1 Bevorzugtes Programm	16.2 Wieso haben Sie das gewählte Programm bevorzugt?	17. Open text	17.1 Bevorzugtes Programm	17.2 Wieso haben Sie das gewählte Programm bevorzugt?	FEP3_MED-EL_CRD_2017_06 SONNET2 Questionnaire VISIT3	Heutiges Datum	1.1 Gespräch mit einer Person in größeren Menschenmengen (Veranstaltungen, Party, etc.) Bevorzugtes Programm	1.2 Wieso haben Sie das gewählte Programm bevorzugt?	2.1 Gespräch mit einer Person in einem ruhigen Raum mit wenig Nachhall	2.2 Wieso haben Sie das gewählte Programm bevorzugt?	3.1 Gespräch mit einer Person an einem Ort mit viel Nachhall / Echos, z.B.1 in einer Kirche, in einem Saal oder in einem Klassenzimmer	3.2 Wieso haben Sie das gewählte Programm bevorzugt?	4.1 Gespräch mit einer Person während im Hintergrund der Fernseher oder das Radio läuft	4.2 Wieso haben Sie das gewählte Programm bevorzugt?	5.1 Gespräch mit einer Person an einer viel befahrenen Straße
Subject ID	VISIT2.SONNET2.DATE	VISIT2.SONNET2.01.PREFPROG	VISIT2.SONNET2.01.PREFPROGWHY	VISIT2.SONNET2.02.PREFPROG	VISIT2.SONNET2.02.PREFPROGWHY	VISIT2.SONNET2.03.PREFPROG	VISIT2.SONNET2.03.PREFPROGWHY	VISIT2.SONNET2.04.PREFPROG	VISIT2.SONNET2.04.PREFPROGWHY	VISIT2.SONNET2.05.PREFPROG	VISIT2.SONNET2.05.PREFPROGWHY	VISIT2.SONNET2.06.PREFPROG	VISIT2.SONNET2.06.PREFPROGWHY	VISIT2.SONNET2.07.PREFPROG	VISIT2.SONNET2.07.PREFPROGWHY	VISIT2.SONNET2.08.PREFPROG	VISIT2.SONNET2.08.PREFPROGWHY	VISIT2.SONNET2.09.PREFPROG	VISIT2.SONNET2.09.PREFPROGWHY	VISIT2.SONNET2.10.PREFPROG	VISIT2.SONNET2.10.PREFPROGWHY	VISIT2.SONNET2.11.PREFPROG	VISIT2.SONNET2.11.PREFPROGWHY	VISIT2.SONNET2.12.PREFPROG	VISIT2.SONNET2.12.PREFPROGWHY	VISIT2.SONNET2.13.PREFPROG	VISIT2.SONNET2.13.PREFPROGWHY	VISIT2.SONNET2.14.PREFPROG	VISIT2.SONNET2.14.PREFPROGWHY	VISIT2.SONNET2.OPEN1	VISIT2.SONNET2.15.PREFPROG	VISIT2.SONNET2.15.PREFPROGWHY	VISIT2.SONNET2.OPEN2	VISIT2.SONNET2.16.PREFPROG	VISIT2.SONNET2.16.PREFPROGWHY	VISIT2.SONNET2.OPEN3	VISIT2.SONNET2.17.PREFPROG	VISIT2.SONNET2.17.PREFPROGWHY		VISIT3.SONNET2.DATE	VISIT3.SONNET2.01.PREFPROG	VISIT3.SONNET2.01.PREFPROGWHY	VISIT3.SONNET2.02.PREFPROG	VISIT3.SONNET2.02.PREFPROGWHY	VISIT3.SONNET2.03.PREFPROG	VISIT3.SONNET2.03.PREFPROGWHY	VISIT3.SONNET2.04.PREFPROG	VISIT3.SONNET2.04.PREFPROGWHY	VISIT3.SONNET2.05.PREFPROG
FEP3_09_001	2019-05-08	2	3.5	2	1	2	3.5	2	3.5	2	3.5	2	3.5	n	n	2	3.5	2	3.5	2	3.5	2	3.5	n	n	2	3.5	2	3.5	x	x	x	x	x	x	x	x	x	FEP3_09_001	2019-05-22	2	3	2	3.4	n	n	2	3	2
FEP3_09_002	2019-05-20	n	n	2	3,4,5	n	n	2	1,2,3	2	3.5	n	n	2	2	2	1.4	2	3.5	2	3.5	2	4,5,6	n	n	2	3.5	2	1.4	x	x	x	x	x	x	x	x	x	FEP3_09_002	2019-06-04	n	n	1	6	2	1.2	2	3.4	2
FEP3_09_003	2019-05-16	2	3	2	1	2	5	2	1.3	2	1.3	2	1.3	2	x	2	1.4	2	3	2	x	2	x	2	3	2	x	2	1.3	x	x	x	x	x	x	x	x	x	FEP3_09_003	2019-06-03	2	3	2	4	2	6	2	1	2
FEP3_09_004	2019-06-14	2	1,3,5	2	1,4,5	n	n	2	1,3,4,6	2	1,3,4,5	2	1,3,4,5	2	1.3	2	1.3	2	3	2	3,5,6	2	1,3,5,6	2	1,3,5	2	1,3,4,5	2	1,3,4,5	Motorsense	2	3,5,6	x	x	x	x	x	x	FEP3_09_004	2019-06-28	2	3.5	2	1,3,4	2	3.5	2	3,4,5	2
FEP3_09_005	2019-07-16	1	3.4	0	x	n	n	1	3	n	n	2	3.4	n	n	n	n	n	n	n	n	n	n	1	4	n	n	0	x	Gespräche mit einer Person, zusätzliche Unterhaltung hat schräg rechts vorne seitlich stattgefunden -> Programm 2 hat hier das eigentliche Gespräch runtergeregelt	1	4	Hintergrundgeräusche beim Autofahren/Zugfahren	2	3.6	x	x	x	FEP3_09_005	2019-07-25	2	3.4	2	6	2	3	n	n	0
FEP3_09_006	2019-07-22	2	1.4	2	1,2,4	n	n	n	n	2	4	2	1,3,4	2	2	2	1.4	2	2.6	2	3	n	n	n	n	2	3	n	n	Neue Töne deutlich erkannt	2	1.6	x	x	x	x	x	x	FEP3_09_006	2019-08-06	2	1,3,4,5	2	1.4	2	2	n	n	2
FEP3_09_007	2019-07-29	0	x	0	x	n	n	n	n	0	x	0	x	0	x	n	n	0	x	0	x	n	n	0	x	0	x	1	1	x	x	x	x	x	x	x	x	x	FEP3_09_007	2019-08-13	2	3	0	x	n	n	2	5	2
FEP3_09_008	2019-08-23	1	1.2	2	4	1	3	2	3	2	3.5	2	4	2	3	0	x	1	1	1	2	1	2	1	1	2	5	1	1	Alltag Situationen	1	1	x	x	x	x	x	x	FEP3_09_008	2019-09-06	1	1	1	3	1	4	1	3	1
FEP3_09_009	2019-08-29	2	1.3	2	1.5	2	5	2	3	2	5	2	5	2	3	0	x	2	2	2	3	2	5	2	3	2	3	0	x	x	x	x	x	x	x	x	x	x	FEP3_09_009	2019-09-05	2	3	2	3	2	5	2	3	2
FEP3_09_010	2019-10-15	2	4	2	1	n	n	2	4	2	3	2	3	2	4	2	1	2	3.4	0	x	2	3.5	2	4	2	3.4	x	4	Musik hören sehr gut	2	1	x	x	x	x	x	x	FEP3_09_010	2019-10-29	2	4.6	2	1	2	1	2	3.4	2
FEP3_09_011	2019-10-18	2	3	2	4	0	x	2	4	n	n	0	x	0	x	0	x	2	4	2	3	n	n	n	n	2	3	n	n	x	x	x	x	x	x	x	x	x	FEP3_09_011	2019-10-25	2	4	2	4	n	n	n	n	2
FEP3_09_012	2019-10-23	n	n	2	1.4	n	n	n	n	n	n	2	1,3,4	n	n	n	n	n	n	2	1.6	n	n	n	n	2	1,2,3	n	n	x	x	x	x	x	x	x	x	x	FEP3_09_012	2019-11-11	2	1,2,4,6	2	1.4	n	n	n	n	n
FEP3_09_013	2019-11-04	1	3	1	2	2	4	0	x	n	n	0	x	1	2	0	x	n	n	1	3	0	x	1	6	n	n	1	2	x	x	x	x	x	x	x	x	x	FEP3_09_013	2019-11-14	2	3	2	2	2	5	2	5	2
FEP3_09_014	2019-11-06	2	1.3	2	4	2	1.3	2	2.4	2	2.4	2	1.4	2	2.3	2	1.4	n	n	0	x	0	x	2	2.4	0	x	2	1	x	x	x	x	x	x	x	x	x	FEP3_09_014	2019-11-13	2	3	2	1.4	0	x	2	3	n
FEP3_09_015	2020-01-10	n	n	2	1.4	2	2	n	n	n	n	2	1.3	2	2.6	2	2.4	n	n	0	x	n	n	n	n	2	2.3	0	x	x	x	x	x	x	x	x	x	x	FEP3_09_015	2020-01-24	2	4	1	6	2	1.2	n	n	2
FEP3_09_016	2019-12-03	2	3.4	2	1,3,4	2	1.4	2	1,3,4	2	1,3,4	2	1,3,4	n	n	2	1,2,3,4	n	n	2	1,3,4	n	n	0	x	2	1,3,4	2	1,3,4	Autoradio "wieder besser erhörbar"	2	1,3,4	TV jetztteilweise ohne UT	2	1,3,4	z.B. Dunstabzug nicht mehr so laut	2	3	FEP3_09_016	2019-12-10	2	3	2	3.4	n	n	0	x	n
FEP3_09_017	2020-01-22	2	3	1	1	2	5	2	3	n	n	2	3	n	n	2	1	n	n	2	3	n	n	1	6	2	3	2	3	Bohren in Beton mit Schlagbohrmaschine	2	3	x	x	x	x	x	x	FEP3_09_017	2020-01-29	1	5	2	3	1	4	1	4	1
FEP3_09_018	2020-01-20	2	1.3	1	2,5,6	n	n	0	x	1	1,2,6	0	x	1	2.6	n	n	2	3.4	2	3.4	n	n	1	2.6	2	3	2	1	x	x	x	x	x	x	x	x	x	FEP3_09_018	2020-01-27	2	1.4	1	2.6	0	x	0	x	2
FEP3_09_019	2020-02-03	2	3.6	1	1,4,5	2	3.5	2	1,3,4	2	3.6	2	1.3	1	2	1	1	2	3.5	2	3.6	0	x	1	1.4.5	2	3.5	1	1	Straßenverkehr	1	6	Im Lärmbereich	2	3.4.5	x	x	x	FEP3_09_019	2020-02-13	2	3	1	1,4,5	1	1	2	3	2
FEP3_09_020	2020-02-11	0	x	2	3	2	4	0	x	n	n	n	n	n	n	2	1	0	x	2	1	n	n	2	4	n	n	n	n	Türkisches Frühstück mit einer Bekannten war ohne FM-Anlage möglich	2	3,4,5	x	x	x	x	x	x	FEP3_09_020	2020-02-18	2	3.5	1	1.4	2	1	0	x	2
[truncated: 106 more columns]

## Sheet: SONNET2_Recoded
	Visit 2
		Question 1								Question 2								Question 3								Question 4								Question 5								Question 6
Subject ID	VISIT2.SONNET2.DATE	VISIT2.SONNET2.01.PREFPROG	VISIT2.SONNET2.01.PREFPROGWHY	VISIT2.SONNET2.01.PREFPROG.REASON1	VISIT2.SONNET2.01.PREFPROG.REASON2	VISIT2.SONNET2.01.PREFPROG.REASON3	VISIT2.SONNET2.01.PREFPROG.REASON4	VISIT2.SONNET2.01.PREFPROG.REASON5	VISIT2.SONNET2.01.PREFPROG.REASON6	VISIT2.SONNET2.02.PREFPROG	VISIT2.SONNET2.02.PREFPROGWHY	VISIT2.SONNET2.02.PREFPROG.REASON1	VISIT2.SONNET2.02.PREFPROG.REASON2	VISIT2.SONNET2.02.PREFPROG.REASON3	VISIT2.SONNET2.02.PREFPROG.REASON4	VISIT2.SONNET2.02.PREFPROG.REASON5	VISIT2.SONNET2.02.PREFPROG.REASON6	VISIT2.SONNET2.03.PREFPROG	VISIT2.SONNET2.03.PREFPROGWHY	VISIT2.SONNET2.03.PREFPROG.REASON1	VISIT2.SONNET2.03.PREFPROG.REASON2	VISIT2.SONNET2.03.PREFPROG.REASON3	VISIT2.SONNET2.03.PREFPROG.REASON4	VISIT2.SONNET2.03.PREFPROG.REASON5	VISIT2.SONNET2.03.PREFPROG.REASON6	VISIT2.SONNET2.04.PREFPROG	VISIT2.SONNET2.04.PREFPROGWHY	VISIT2.SONNET2.04.PREFPROG.REASON1	VISIT2.SONNET2.04.PREFPROG.REASON2	VISIT2.SONNET2.04.PREFPROG.REASON3	VISIT2.SONNET2.04.PREFPROG.REASON4	VISIT2.SONNET2.04.PREFPROG.REASON5	VISIT2.SONNET2.04.PREFPROG.REASON6	VISIT2.SONNET2.05.PREFPROG	VISIT2.SONNET2.05.PREFPROGWHY	VISIT2.SONNET2.05.PREFPROG.REASON1	VISIT2.SONNET2.05.PREFPROG.REASON2	VISIT2.SONNET2.05.PREFPROG.REASON3	VISIT2.SONNET2.05.PREFPROG.REASON4	VISIT2.SONNET2.05.PREFPROG.REASON5	VISIT2.SONNET2.05.PREFPROG.REASON6	VISIT2.SONNET2.06.PREFPROG	VISIT2.SONNET2.06.PREFPROGWHY	VISIT2.SONNET2.06.PREFPROG.REASON1	VISIT2.SONNET2.06.PREFPROG.REASON2	VISIT2.SONNET2.06.PREFPROG.REASON3	VISIT2.SONNET2.06.PREFPROG.REASON4	VISIT2.SONNET2.06.PREFPROG.REASON5	VISIT2.SONNET2.06.PREFPROG.REASON6
FEP3_09_001	2019-05-08	2	3.5	0	0	1	0	1	0	2	1	1	0	0	0	0	0	2	3.5	0	0	1	0	1	0	2	3.5	0	0	1	0	1	0	2	3.5	0	0	1	0	1	0	2	3.5	0	0	1	0	1	0
FEP3_09_002	2019-05-20	n	n							2	3,4,5	0	0	1	1	1	0	n	n							2	1,2,3	1	1	1	0	0	0	2	3.5	0	0	1	0	1	0	n	n
FEP3_09_003	2019-05-16	2	3	0	0	1	0	0	0	2	1	1	0	0	0	0	0	2	5	0	0	0	0	1	0	2	1.3	1	0	1	0	0	0	2	1.3	1	0	1	0	0	0	2	1.3	1	0	1	0	0	0
FEP3_09_004	2019-06-14	2	1,3,5	1	0	1	0	1	0	2	1,4,5	1	0	0	1	1	0	n	n							2	1,3,4,6	1	0	1	1	0	1	2	1,3,4,5	1	0	1	1	1	0	2	1,3,4,5	1	0	1	1	1	0
FEP3_09_005	2019-07-16	1	3.4	0	0	1	1	0	0	0	x							n	n							1	3	0	0	1	0	0	0	n	n							2	3.4	0	0	1	1	0	0
FEP3_09_006	2019-07-22	2	1.4	1	0	0	1	0	0	2	1,2,4	1	1	0	1	0	0	n	n							n	n							2	4	0	0	0	1	0	0	2	1,3,4	1	0	1	1	0	0
FEP3_09_007	2019-07-29	0	x							0	x							n	n							n	n							0	x							0	x
FEP3_09_008	2019-08-23	1	1.2	1	1	0	0	0	0	2	4	0	0	0	1	0	0	1	3	0	0	1	0	0	0	2	3	0	0	1	0	0	0	2	3.5	0	0	1	0	1	0	2	4	0	0	0	1	0	0
FEP3_09_009	2019-08-29	2	1.3	1	0	1	0	0	0	2	1.5	1	0	0	0	1	0	2	5	0	0	0	0	1	0	2	3	0	0	1	0	0	0	2	5	0	0	0	0	1	0	2	5	0	0	0	0	1	0
FEP3_09_010	2019-10-15	2	4	0	0	0	1	0	0	2	1	1	0	0	0	0	0	n	n							2	4	0	0	0	1	0	0	2	3	0	0	1	0	0	0	2	3	0	0	1	0	0	0
FEP3_09_011	2019-10-18	2	3	0	0	1	0	0	0	2	4	0	0	0	1	0	0	0	x							2	4	0	0	0	1	0	0	n	n							0	x
FEP3_09_012	2019-10-23	n	n							2	1.4	1	0	0	1	0	0	n	n							n	n							n	n							2	1,3,4	1	0	1	1	0	0
FEP3_09_013	2019-11-04	1	3	0	0	1	0	0	0	1	2	0	1	0	0	0	0	2	4	0	0	0	1	0	0	0	x							n	n							0	x
FEP3_09_014	2019-11-06	2	1.3	1	0	1	0	0	0	2	4	0	0	0	1	0	0	2	1.3	1	0	1	0	0	0	2	2.4	0	1	0	1	0	0	2	2.4	0	1	0	1	0	0	2	1.4	1	0	0	1	0	0
FEP3_09_015	2020-01-10	n	n							2	1.4	1	0	0	1	0	0	2	2	0	1	0	0	0	0	n	n							n	n							2	1.3	1	0	1	0	0	0
FEP3_09_016	2019-12-03	2	3.4	0	0	1	1	0	0	2	1,3,4	1	0	1	1	0	0	2	1.4	1	0	0	1	0	0	2	1,3,4	1	0	1	1	0	0	2	1,3,4	1	0	1	1	0	0	2	1,3,4	1	0	1	1	0	0
FEP3_09_017	2020-01-22	2	3	0	0	1	0	0	0	1	1	1	0	0	0	0	0	2	5	0	0	0	0	1	0	2	3	0	0	1	0	0	0	n	n							2	3	0	0	1	0	0	0
FEP3_09_018	2020-01-20	2	1.3	1	0	1	0	0	0	1	2,5,6	0	1	0	0	1	1	n	n							0	x							1	1,2,6	1	1	0	0	0	1	0	x
FEP3_09_019	2020-02-03	2	3.6	0	0	1	0	0	1	1	1,4,5	1	0	0	1	1	0	2	3.5	0	0	1	0	1	0	2	1,3,4	1	0	1	1	0	0	2	3.6	0	0	1	0	0	1	2	1.3	1	0	1	0	0	0
FEP3_09_020	2020-02-11	0	x							2	3	0	0	1	0	0	0	2	4	0	0	0	1	0	0	0	x							n	n							n	n
[truncated: 514 more columns]

## Sheet: SONNET2_De-Randomized
						Visit 2
	Configuration Visit 1 - 2	Configuration Visit 2 - 3	Configuration Visit 3 - 4	Configuration Visit 4 - 5			Question 1								Question 2								Question 3								Question 4								Question 5								Question 6
Subject ID	VISIT1.BANK2CON	VISIT2.BANK2CON	VISIT3.BANK2CON	VISIT4.BANK2CON		SONNET2 Config 1 DATE	SONNET2 Config 1 01.PREFPROG	SONNET2 Config 1 01.PREFPROGWHY	SONNET2 Config 1 01.PREFPROG.REASON1	SONNET2 Config 1 01.PREFPROG.REASON2	SONNET2 Config 1 01.PREFPROG.REASON3	SONNET2 Config 1 01.PREFPROG.REASON4	SONNET2 Config 1 01.PREFPROG.REASON5	SONNET2 Config 1 01.PREFPROG.REASON6	SONNET2 Config 1 02.PREFPROG	SONNET2 Config 1 02.PREFPROGWHY	SONNET2 Config 1 02.PREFPROG.REASON1	SONNET2 Config 1 02.PREFPROG.REASON2	SONNET2 Config 1 02.PREFPROG.REASON3	SONNET2 Config 1 02.PREFPROG.REASON4	SONNET2 Config 1 02.PREFPROG.REASON5	SONNET2 Config 1 02.PREFPROG.REASON6	SONNET2 Config 1 03.PREFPROG	SONNET2 Config 1 03.PREFPROGWHY	SONNET2 Config 1 03.PREFPROG.REASON1	SONNET2 Config 1 03.PREFPROG.REASON2	SONNET2 Config 1 03.PREFPROG.REASON3	SONNET2 Config 1 03.PREFPROG.REASON4	SONNET2 Config 1 03.PREFPROG.REASON5	SONNET2 Config 1 03.PREFPROG.REASON6	SONNET2 Config 1 04.PREFPROG	SONNET2 Config 1 04.PREFPROGWHY	SONNET2 Config 1 04.PREFPROG.REASON1	SONNET2 Config 1 04.PREFPROG.REASON2	SONNET2 Config 1 04.PREFPROG.REASON3	SONNET2 Config 1 04.PREFPROG.REASON4	SONNET2 Config 1 04.PREFPROG.REASON5	SONNET2 Config 1 04.PREFPROG.REASON6	SONNET2 Config 1 05.PREFPROG	SONNET2 Config 1 05.PREFPROGWHY	SONNET2 Config 1 05.PREFPROG.REASON1	SONNET2 Config 1 05.PREFPROG.REASON2	SONNET2 Config 1 05.PREFPROG.REASON3	SONNET2 Config 1 05.PREFPROG.REASON4	SONNET2 Config 1 05.PREFPROG.REASON5	SONNET2 Config 1 05.PREFPROG.REASON6	SONNET2 Config 1 06.PREFPROG	SONNET2 Config 1 06.PREFPROGWHY	SONNET2 Config 1 06.PREFPROG.REASON1
FEP3_09_001	6	5	7	4		2019-06-18	2	1,2,3	1	1	1	0	0	0	2	1,3,4	1	0	1	1	0	0	2	1.3	1	0	1	0	0	0	2	1,2,3	1	1	1	0	0	0	2	1,2,3	1	1	1	0	0	0	2	1,2,3	1
FEP3_09_002	6	5	4	7		2019-06-17	2	1.2	1	1	0	0	0	0	2	1	1	0	0	0	0	0	2	3	0	0	1	0	0	0	2	4.5	0	0	0	1	1	0	2	3	0	0	1	0	0	0	2	3.5	0
FEP3_09_003	7	6	4	5		2019-06-12	2	4	0	0	0	1	0	0	2	3	0	0	1	0	0	0	2	5	0	0	0	0	1	0	2	2.5	0	1	0	0	1	0	2	4	0	0	0	1	0	0	2	3,4,5	0
FEP3_09_004	6	5	4	7		x	x	x							x	x							x	x							x	x							x	x							x	x
FEP3_09_005	7	4	5	6		2019-07-25	2	3.4	0	0	1	1	0	0	2	6	0	0	0	0	0	1	2	3	0	0	1	0	0	0	n	n							0	x							2	3	0
FEP3_09_006	6	4	7	5		2019-08-06	2	1,3,4,5	1	0	1	1	1	0	2	1.4	1	0	0	1	0	0	2	2	0	1	0	0	0	0	n	n							2	1.2	1	1	0	0	0	0	2	1.2	1
FEP3_09_007	7	5	6	4		2019-09-09	2	1,3,4	1	0	1	1	0	0	2	1	1	0	0	0	0	0	2	3,4,6	0	0	1	1	0	1	2	1.3	1	0	1	0	0	0	2	1,3,4	1	0	1	1	0	0	2	1,3,4	1
FEP3_09_008	7	6	4	5		2019-09-20	1	x							2	x							2	x							2	x							2	x							2	x
FEP3_09_009	5	4	6	7		2019-09-05	2	3	0	0	1	0	0	0	2	3	0	0	1	0	0	0	2	5	0	0	0	0	1	0	2	3	0	0	1	0	0	0	2	3	0	0	1	0	0	0	2	3	0
FEP3_09_010	5	7	4	6		2019-11-05	2	1.4	1	0	0	1	0	0	2	1.4	1	0	0	1	0	0	2	4	0	0	0	1	0	0	2	1.4	1	0	0	1	0	0	2	3.4	0	0	1	1	0	0	2	4	0
FEP3_09_011	6	5	7	4		2019-11-22	2	4	0	0	0	1	0	0	2	1	1	0	0	0	0	0	0	x							0	x							0	x							0	x
FEP3_09_012	4	6	7	5		2019-10-23	n	n							2	1.4	1	0	0	1	0	0	n	n							n	n							n	n							2	1,3,4	1
FEP3_09_013	6	4	5	7		2019-11-14	2	3	0	0	1	0	0	0	2	2	0	1	0	0	0	0	2	5	0	0	0	0	1	0	2	5	0	0	0	0	1	0	2	4	0	0	0	1	0	0	1	5	0
FEP3_09_014	7	5	6	4		2019-12-04	2	4	0	0	0	1	0	0	2	4	0	0	0	1	0	0	2	4	0	0	0	1	0	0	2	4	0	0	0	1	0	0	2	4	0	0	0	1	0	0	2	4	0
FEP3_09_015	4	5	7	6		2020-01-10	n	n							2	1.4	1	0	0	1	0	0	2	2	0	1	0	0	0	0	n	n							n	n							2	1.3	1
FEP3_09_016	4	6	5	7		2019-12-03	2	3.4	0	0	1	1	0	0	2	1,3,4	1	0	1	1	0	0	2	1.4	1	0	0	1	0	0	2	1,3,4	1	0	1	1	0	0	2	1,3,4	1	0	1	1	0	0	2	1,3,4	1
FEP3_09_017	5	7	4	6		2020-02-05	2	1.4	1	0	0	1	0	0	2	1.5	1	0	0	0	1	0	2	5	0	0	0	0	1	0	2	3	0	0	1	0	0	0	2	3	0	0	1	0	0	0	1	4	0
FEP3_09_018	7	6	4	5		2020-02-17	2	1,3,4	1	0	1	1	0	0	0	x							2	1,3,5	1	0	1	0	1	0	0	x							2	1.3	1	0	1	0	0	0	2	3,4,6	0
FEP3_09_019	5	6	7	4		2020-03-05	2	3,4,6	0	0	1	1	0	1	2	4	0	0	0	1	0	0	2	1,3,4	1	0	1	1	0	0	2	3,4,5,6	0	0	1	1	1	1	2	3.4	0	0	1	1	0	0	2	3.4	0
FEP3_09_020	4	5	6	7		2020-02-11	0	x							2	3	0	0	1	0	0	0	2	4	0	0	0	1	0	0	0	x							n	n							n	n
[truncated: 519 more columns]

## Sheet: APSQ2
FEP3_MED-EL_CRD_2017_06 APSQ VISIT1	Heutiges Datum	Wie lange tragen Sie Ihren SONNET am Tag?	1. ich fühle micht selbstbewuster und sicherer, wenn ich meinen Prozessor trage.	2. Es ist einfach, meinen Prozessor an der vorgesehenen Stelle an meinem Kopf zu plazieren	3. mein Prozessor ist "hautfreundlich" beim Tragen (kein Schwitzen, Rötungen, Jucken, etc)	4. Mein Prozessor erlaubt mir einen körperlich aktiven Lebensstil.	5. Der Batteriewechsel an meinem Prozessor ist einfach durchzuführen	6. Mein Prozessor ist komfortabel zu tragen (kein Druck, störendes Gewicht, sperriges Gefühl).	7. Mein Prozessor ermöglicht mir eine unabhängigere Lebensführung.	8. Mein Prozessor ist einfach ein- bzw. auszuschalten.	9. Ich kann ohne Probleme lgeichzeitig eine Brille und meinen Prozessor tragen.	10. Mein Prozessor hilft mir, kulturelle Ereignisse zu genießen (z.B. Theater- oder Kinobesuche)	11. Mein Prozessor funktioniert einwandfrei (er schaltet sich nicht einfach aus).	12. Ich kann ohne Probleme gleichzeitig eine Kopfbedeckung (z.B. Hut, Mütze, Helm) und meinen Prozessor tragen.	13. Mein Prozessor hilft mir, an sozialen Ereignissen teilzunehmen (z.B. an Gesrpächen teilnehmen, neue Leute kennen lernen, ausgehen).	14. Mein Prozessor ist einfach zu pflegen (z.B. zu reinigen, zu trocknen).	15. Mein Prozessor bleibt an der Position an der ich ihn angebracht habe.	FEP3_MED-EL_CRD_2017_06 APSQ2 VISIT3	Heutiges Datum	Wie lange tragen Sie Ihren SONNET am Tag?	1. ich fühle micht selbstbewuster und sicherer, wenn ich meinen Prozessor trage.	2. Es ist einfach, meinen Prozessor an der vorgesehenen Stelle an meinem Kopf zu plazieren	3. mein Prozessor ist "hautfreundlich" beim Tragen (kein Schwitzen, Rötungen, Jucken, etc)	4. Mein Prozessor erlaubt mir einen körperlich aktiven Lebensstil.	5. Der Batteriewechsel an meinem Prozessor ist einfach durchzuführen	6. Mein Prozessor ist komfortabel zu tragen (kein Druck, störendes Gewicht, sperriges Gefühl).	7. Mein Prozessor ermöglicht mir eine unabhängigere Lebensführung.	8. Mein Prozessor ist einfach ein- bzw. auszuschalten.	9. Ich kann ohne Probleme lgeichzeitig eine Brille und meinen Prozessor tragen.	10. Mein Prozessor hilft mir, kulturelle Ereignisse zu genießen (z.B. Theater- oder Kinobesuche)	11. Mein Prozessor funktioniert einwandfrei (er schaltet sich nicht einfach aus).	12. Ich kann ohne Probleme gleichzeitig eine Kopfbedeckung (z.B. Hut, Mütze, Helm) und meinen Prozessor tragen.	13. Mein Prozessor hilft mir, an sozialen Ereignissen teilzunehmen (z.B. an Gesrpächen teilnehmen, neue Leute kennen lernen, ausgehen).	14. Mein Prozessor ist einfach zu pflegen (z.B. zu reinigen, zu trocknen).	15. Mein Prozessor bleibt an der Position an der ich ihn angebracht habe.
Subject ID	VISIT1.APSQ.DATE	VISIT1.APSQ.WEAR	VISIT1.APSQ.01	VISIT1.APSQ.02	VISIT1.APSQ.03	VISIT1.APSQ.04	VISIT1.APSQ.05	VISIT1.APSQ.06	VISIT1.APSQ.07	VISIT1.APSQ.08	VISIT1.APSQ.09	VISIT1.APSQ.10	VISIT1.APSQ.11	VISIT1.APSQ.12	VISIT1.APSQ.13	VISIT1.APSQ.14	VISIT1.APSQ.15	Subject ID	VISIT3.APSQ.DATE	VISIT3.APSQ.WEAR	VISIT3.APSQ.01	VISIT3.APSQ.02	VISIT3.APSQ.03	VISIT3.APSQ.04	VISIT3.APSQ.05	VISIT3.APSQ.06	VISIT3.APSQ.07	VISIT3.APSQ.08	VISIT3.APSQ.09	VISIT3.APSQ.10	VISIT3.APSQ.11	VISIT3.APSQ.12	VISIT3.APSQ.13	VISIT3.APSQ.14	VISIT3.APSQ.15
FEP3_09_001	2019-04-25	5	10	9.9	9.9	9.9	9.9	10	9.9	9.9	10	8	9.9	10	8	9.9	9.9	FEP3_09_001	2019-05-22	5	7	10	10	10	10	10	10	10	10	n	9.9	9.9	n	10	10
FEP3_09_002	2019-05-06	4	9.7	9.7	9.7	9.7	9.6	9.6	9.6	9.5	9.7	9.6	9.5	9.5	9.5	9.5	9.4	FEP3_09_002	2019-06-04	3	8.8	9.8	9.7	9.8	9.7	9.6	9.6	9.7	9.7	8.6	9.7	9.7	9.6	9.6	9.6
FEP3_09_003	2019-05-07	5	10	10	8.5	7.5	10	8	10	7	9	10	7	8	10	10	9	FEP3_09_003	2019-06-03	5	10	10	9	8.5	10	10	9	9	9	10	9.5	9	10	10	9.5
FEP3_09_004	2019-06-07	5	8.5	9.5	5	8.4	9.9	8.5	9.4	9.4	8.4	9	9.8	7.4	8.5	8	9.4	FEP3_09_004	2019-06-28	5	8.5	9.2	7.3	8.6	9.5	9	8.5	10	9.6	8.6	9.5	9.2	9	9.5	9.6
FEP3_09_005	2019-07-09	5	5.2	9.6	7	8	9.4	7.1	9.1	5.2	4.4	5	9.7	2.8	9.4	8.7	8.9	FEP3_09_005	2019-07-25	3	6.2	6.3	8,,8	8.3	9	8.9	9	7.5	6.1	8.8	9	3	8.5	9	8.9
FEP3_09_006	2019-07-11	5	10	10	9.9	9.5	10	9.6	9.4	10	10	n	10	10	9	9.9	9.6	FEP3_09_006	2019-08-06	5	10	9.5	9.5	9.5	10	x	9.5	9.9	9.5	n	9.9	9.5	9.5	10	9.8
FEP3_09_007	2019-07-15	4	10	10	9.3	10	10	6.4	9.9	9.8	4.9	8.3	8.4	9.9	10	9.8	9.8	FEP3_09_007	2019-08-13	5	10	10	9	10	10	7.4	10	10	5.4	7.4	10	10	10	10	10
FEP3_09_008	2019-08-09	5	9.7	7.5	7.5	8.5	9.4	7.5	8.5	9.4	7.5	8.5	9.5	7.5	9.5	7.4	7.4	FEP3_09_008	2019-09-06	5	6.8	7.2	7.2	7.3	7.7	6.7	7.9	7.7	7.5	7.7	6.5	6.8	7.4	7.5	6.7
FEP3_09_009	2019-08-20	5	8	8	9	6	9.9	8	8	10	8.1	n	7	n	6	8	8	FEP3_09_009	2019-09-05	5	8	8	9	8	9	9	9	9	9	8	9	n	8	8	8
FEP3_09_010	2019-10-08	5	8	9	9	6	5	8	8	3	7	6	9	9	7	9	10	FEP3_09_010	2019-10-29	5	9	10	10	9	6.9	9.9	8	7	9	8.1	10	10	9	10	8.8
FEP3_09_011	2019-10-11	5	9	10	6	8	9	6	7.9	5	7	9	9	4	8.1	7	9	FEP3_09_011	2019-10-25	5	n	9	9	7	8	7	7	7	6	8	9.1	5.9	8	8	9
FEP3_09_012	2019-10-16	5	10	9.7	10	10	10	10	9.9	10	10	10	10	5	10	9.9	9.9	FEP3_09_012	2019-11-11	5	9	10	9.8	9.9	9.9	9.9	9.9	9.9	10	10	9.9	n	7.9	10	10
FEP3_09_013	2019-10-28	5	9.4	9.6	9.4	9.3	9.4	9.4	9.4	9.4	9.4	9.5	9.5	7.5	9.3	9.3	9.3	FEP3_09_013	2019-11-14	5	9.1	9	8.5	9.4	9.4	8.5	9.7	9.4	9.5	8.5	9.5	9.5	8.5	9.5	9.4
FEP3_09_014	2019-10-30	5	9.4	8.4	9.5	9.4	8.4	8.5	9.4	9.4	6.4	8.5	9.4	6.4	9.3	8.4	9.3	FEP3_09_014	2019-11-13	5	9.4	7.4	9.4	7.4	9.3	8.4	8.4	8.4	5.4	9.4	9.4	6.4	9.4	8.4	8.3
FEP3_09_015	2019-12-23	4	7.6	9.9	9.9	7.5	9.9	9.9	7.6	9.9	9.9	7	6	9	8.5	9.9	9.8	FEP3_09_015	2020-01-24	4	9.5	9.8	9.4	7.5	9.9	9.8	8.7	9.8	9.8	7.5	9.8	9.8	6.6	9.9	9.8
FEP3_09_016	2019-11-21	5	10	10	8	8	10	10	6	10	5	1	10	4	4	10	10	FEP3_09_016	2019-12-10	5	10	10	10	8	10	10	10	10	5	5	10	5	5	10	10
FEP3_09_017	2020-01-08	5	8.1	9.2	9.1	8.2	9.2	9.2	9.2	9.2	7.5	9.3	8.2	n	7.2	8.6	9.1	FEP3_09_017	2020-01-29	5	7.6	7.6	8.5	8.4	8.5	7.2	6.4	8.6	4.6	8.7	7.6	6.5	6.6	7.8	8.5
FEP3_09_018	2020-01-13	5	10	10	9	10	10	8	10	10	10	10	10	9	10	10	9	FEP3_09_018	2020-01-27	5	10	9.5	9	9	10	8.5	9	10	10	9	9	8.5	9	9	9.6
FEP3_09_019	2020-01-23	5	6.5	8.7	9.5	7.6	5.5	8.5	7.6	8.6	5.5	9.6	8.7	2.7	9.6	8.7	7.7	FEP3_09_019	2020-02-13	5	8.5	8.6	8.5	7.5	6.3	7.6	8.7	8.6	6.7	7.7	8.7	3.5	9.4	8.6	7.7
FEP3_09_020	2020-02-04	5	9.9	9.9	8.5	8.6	6.6	6.5	6.5	9.6	4.4	4.6	9.5	5.6	7.6	9.6	9.5	FEP3_09_020	2020-02-18	5	8.5	9.6	9.6	7.7	5.7	8.5	8.5	9.7	6.5	5.6	9.7	6.8	8.8	8.5	9.5

## Sheet: APSQ_Subscales
	Baseline					Visit 3
	missing values + na	Overall mean	Wearing Comfort Mean	Social Life Mean	Usability Mean	missing values + na	Overall mean	Wearing Comfort Mean	Social Life Mean	Usability Mean
FEP3_09_001	0	9.67333	9.96	9.16	9.9	2	9.75385	9.98	9	9.98
FEP3_09_002	0	9.58667	9.58	9.62	9.56	0	9.54667	9.66	9.28	9.7
FEP3_09_003	0	8.93333	8.8	9.5	8.8	0	9.5	9.3	9.5	9.7
FEP3_09_004	0	8.60667	8.64	8.76	9.32	0	9.04	8.94	8.64	9.54
FEP3_09_005	0	7.3	6.56	7.34	8.52	0	7.75	6.725	8.16	8.16
FEP3_09_006	1	9.77857	9.84	9.475	9.98	2	9.7	9.575	9.625	9.86
FEP3_09_007	0	9.1	8.2	9.64	9.6	0	9.28	8.36	9.48	10
FEP3_09_008	0	8.35333	7.48	8.94	8.64	0	7.24	6.98	7.42	7.32
FEP3_09_009	2	8	8.025	7	8.58	1	8.5	8.75	8.2	8.6
FEP3_09_010	0	7.53333	8.6	7	7	0	8.98	9.54	8.62	8.78
FEP3_09_011	0	7.6	7.2	8.4	8	1	7.71429	7.38	7.5	8.22
FEP3_09_012	0	9.62667	8.92	9.98	9.92	1	9.72143	9.925	9.34	9.94
FEP3_09_013	0	9.27333	9.04	9.38	9.44	0	9.16	9.08	9.04	9.36
FEP3_09_014	0	8.67333	7.8	9.2	8.8	0	8.32	7.58	8.8	8.58
FEP3_09_015	0	8.82	9.7	7.64	9.12	0	9.17333	9.72	7.96	9.84
FEP3_09_016	0	7.73333	7.8	5.8	10	0	8.53333	8	7.6	10
FEP3_09_017	1	8.66429	8.75	8.4	8.88	0	7.54	7.06	7.54	8.02
FEP3_09_018	0	9.66667	9.2	10	10	0	9.27333	9.12	9.2	9.5
FEP3_09_019	0	7.66667	6.62	8.18	8.04	0	7.77333	6.8	8.36	8.16
FEP3_09_020	0	7.79333	7.18	7.44	9.04	0	8.21333	8.18	7.82	8.64

## Sheet: HISQUI19
FEP3_MED-EL_CRD_2017_06 HISQUI19 VISIT1	Heutiges Datum	1. Können Sie den Unterschied zwischen einer männlcihen und einer weiblichen Stimme mühelos hören?	2. Können Sie beim Telefonieren die Stimmen vertrauter Personen mühelos verstehen	3. Wenn Sie Musik hören, können Sie mühelos heraushören, ob ein doer mehrere Instrumente gleichzeitig gespielt werden?	4. Können Sie sich an der Unterhaltung mit Freunden oder Familienmitgliedern mühelos beteiligen, wenn Hintergrundlärm vorhanden ist (z.B. auf einer Party / im Restaurant)?	5. Können Sie Geräusche wie das Herunterfallen eines Schlüssels, das Piepsen der Mikrowelle oder das Schnurren einer Katze mühelos hören?	6. Können Sie einzelne Instrumente bei einem Ihnen bekannten Musikstück mühelos heraushören?	7. Sie schauen sich einen Film im Fernsehen an und Musik spielt im Hintergrund. Können Sie mühelos verstehen was im Film gesagt wird, wenn die Lautstärke stark genug für Sie eingestellt ist?	8. Können Sie beim Telefonieren die Stimmen nicht vertrauter Personen mühelos verstehen?	9. Können Sie einen Vortrag in einem Saal/einer Halle (z.B. Hörsaal, Predigt in der Kirche) mühelos verstehen?	10. Können Sie eine weibliche Stimme von der Stimme eines Kindes (ca. 6 bis 10 Jahre) mühelos unterscheiden?	11. Können Sie die Nachrichten zu Hause im Radio mühelos verstehen, während Familienmitglieder miteinander sprechen?	12. Können Sie die Durchsage an einem Busterminal, Bahnhof oder am Flughafen mühelos verstehen?	13. Können Sie das Läuten des Telefons mühelos hören?	14. Sie hören Freunde oder Familienmitglieder an einem ruhigen Ort miteinander sprechen. Können Sie mühelos erkennen wer spricht?	15. Sie sitzen während der Autofahrt auf dem Rücksitz im Auto und der Fahrer vorne spricht zu Ihnen. Können Sie ihn mühelos verstehen?	16. Können Sie Hintergrundgeräusche rein akustisch mühelos der Geräuschquelle zuordnen (z.B. die Toilettenspülung oder den Staubsauger)?	17. Können Sie sich mit einer Person mühelos unterhalten, während andere Personen in unmittelbarer Umgebung miteinander sprechen (z.B. Gespräch mit VerkäuferInnen in einem belebten Geschäft; mit einem Bankbeamten am Schalter; mit einem Kellner in einem gut besuchten Restaurant)?	18. Können Sie sich an der Unterhaltung mit mehreren Personen trotz Hintergrundlärm mühelos beteiligen (zB. Im Büro durch Drucker, Kopiergerät, durch Klimaanlage oder Umluftventilator; Verkehrslärm; in einem belebten Restaurant oder auf Partys; durch lärmende Kinder).	19. Können Sie Gesprächen von Freunden oder Familienmitgliedern mühelos folgen, wenn mehrere Personen gleichzeitig miteinander sprechen?	FEP3_MED-EL_CRD_2017_06 HISQUI19 VISIT2	Heutiges Datum	1. Können Sie den Unterschied zwischen einer männlcihen und einer weiblichen Stimme mühelos hören?	2. Können Sie beim Telefonieren die Stimmen vertrauter Personen mühelos verstehen	3. Wenn Sie Musik hören, können Sie mühelos heraushören, ob ein doer mehrere Instrumente gleichzeitig gespielt werden?	4. Können Sie sich an der Unterhaltung mit Freunden oder Familienmitgliedern mühelos beteiligen, wenn Hintergrundlärm vorhanden ist (z.B. auf einer Party / im Restaurant)?	5. Können Sie Geräusche wie das Herunterfallen eines Schlüssels, das Piepsen der Mikrowelle oder das Schnurren einer Katze mühelos hören?	6. Können Sie einzelne Instrumente bei einem Ihnen bekannten Musikstück mühelos heraushören?	7. Sie schauen sich einen Film im Fernsehen an und Musik spielt im Hintergrund. Können Sie mühelos verstehen was im Film gesagt wird, wenn die Lautstärke stark genug für Sie eingestellt ist?	8. Können Sie beim Telefonieren die Stimmen nicht vertrauter Personen mühelos verstehen?	9. Können Sie einen Vortrag in einem Saal/einer Halle (z.B. Hörsaal, Predigt in der Kirche) mühelos verstehen?	10. Können Sie eine weibliche Stimme von der Stimme eines Kindes (ca. 6 bis 10 Jahre) mühelos unterscheiden?	11. Können Sie die Nachrichten zu Hause im Radio mühelos verstehen, während Familienmitglieder miteinander sprechen?	12. Können Sie die Durchsage an einem Busterminal, Bahnhof oder am Flughafen mühelos verstehen?	13. Können Sie das Läuten des Telefons mühelos hören?	14. Sie hören Freunde oder Familienmitglieder an einem ruhigen Ort miteinander sprechen. Können Sie mühelos erkennen wer spricht?	15. Sie sitzen während der Autofahrt auf dem Rücksitz im Auto und der Fahrer vorne spricht zu Ihnen. Können Sie ihn mühelos verstehen?	16. Können Sie Hintergrundgeräusche rein akustisch mühelos der Geräuschquelle zuordnen (z.B. die Toilettenspülung oder den Staubsauger)?	17. Können Sie sich mit einer Person mühelos unterhalten, während andere Personen in unmittelbarer Umgebung miteinander sprechen (z.B. Gespräch mit VerkäuferInnen in einem belebten Geschäft; mit einem Bankbeamten am Schalter; mit einem Kellner in einem gut besuchten Restaurant)?	18. Können Sie sich an der Unterhaltung mit mehreren Personen trotz Hintergrundlärm mühelos beteiligen (zB. Im Büro durch Drucker, Kopiergerät, durch Klimaanlage oder Umluftventilator; Verkehrslärm; in einem belebten Restaurant oder auf Partys; durch lärmende Kinder).	19. Können Sie Gesprächen von Freunden oder Familienmitgliedern mühelos folgen, wenn mehrere Personen gleichzeitig miteinander sprechen?	FEP3_MED-EL_CRD_2017_06 HISQUI19 VISIT3	Heutiges Datum	1. Können Sie den Unterschied zwischen einer männlcihen und einer weiblichen Stimme mühelos hören?	2. Können Sie beim Telefonieren die Stimmen vertrauter Personen mühelos verstehen	3. Wenn Sie Musik hören, können Sie mühelos heraushören, ob ein doer mehrere Instrumente gleichzeitig gespielt werden?	4. Können Sie sich an der Unterhaltung mit Freunden oder Familienmitgliedern mühelos beteiligen, wenn Hintergrundlärm vorhanden ist (z.B. auf einer Party / im Restaurant)?	5. Können Sie Geräusche wie das Herunterfallen eines Schlüssels, das Piepsen der Mikrowelle oder das Schnurren einer Katze mühelos hören?	6. Können Sie einzelne Instrumente bei einem Ihnen bekannten Musikstück mühelos heraushören?
Subject ID	VISIT1.HISQUI19.DATE	VISIT1.HISQUI19.01	VISIT1.HISQUI19.02	VISIT1.HISQUI19.03	VISIT1.HISQUI19.04	VISIT1.HISQUI19.05	VISIT1.HISQUI19.06	VISIT1.HISQUI19.07	VISIT1.HISQUI19.08	VISIT1.HISQUI19.09	VISIT1.HISQUI19.10	VISIT1.HISQUI19.11	VISIT1.HISQUI19.12	VISIT1.HISQUI19.13	VISIT1.HISQUI19.14	VISIT1.HISQUI19.15	VISIT1.HISQUI19.16	VISIT1.HISQUI19.17	VISIT1.HISQUI19.18	VISIT1.HISQUI19.19		VISIT2.HISQUI19.DATE	VISIT2.HISQUI19.01	VISIT2.HISQUI19.02	VISIT2.HISQUI19.03	VISIT2.HISQUI19.04	VISIT2.HISQUI19.05	VISIT2.HISQUI19.06	VISIT2.HISQUI19.07	VISIT2.HISQUI19.08	VISIT2.HISQUI19.09	VISIT2.HISQUI19.10	VISIT2.HISQUI19.11	VISIT2.HISQUI19.12	VISIT2.HISQUI19.13	VISIT2.HISQUI19.14	VISIT2.HISQUI19.15	VISIT2.HISQUI19.16	VISIT2.HISQUI19.17	VISIT2.HISQUI19.18	VISIT2.HISQUI19.19		VISIT3.HISQUI19.DATE	VISIT3.HISQUI19.01	VISIT3.HISQUI19.02	VISIT3.HISQUI19.03	VISIT3.HISQUI19.04	VISIT3.HISQUI19.05	VISIT3.HISQUI19.06
FEP3_09_001	2019-04-25	2	2	5	5	4	4	4	5	4	4	5	5	2	3	3	3	4	5	4	FEP3_09_001	2019-05-08	4	3	4	5	4	4	5	5	0	0	5	0	4	4	4	4	5	0	4	FEP3_09_001	2019-05-22	4	4	3	4	4	3
FEP3_09_002	2019-05-06	3	4	4	4	2	5	5	5	5	4	5	5	4	1	5	3	5	5	5	FEP3_09_002	2019-05-20	1	2	4	0	3	4	2	4	0	0	4	4	3	4	4	2	3	5	4	FEP3_09_002	2019-06-04	2	2	4	4	4	4
FEP3_09_003	2019-05-07	1	2	1	1	1	1	2	2	2	2	4	4	3	2	2	2	3	3	4	FEP3_09_003	2019-05-16	2	3	3	4	4	3	2	3	3	2	4	4	4	2	4	6	3	5	4	FEP3_09_003	2019-06-03	2	2	2	3	2	3
FEP3_09_004	2019-06-07	2	2	3	3	1	2	4	4	3	4	4	7	2	2	2	2	3	3	4	FEP3_09_004	2019-06-14	1	2	3	2	2	2	3	3	0	2	4	0	1	2	0	2	3	3	3	FEP3_09_004	2019-06-28	2	2	3	2	1	2
FEP3_09_005	2019-07-09	3	2	6	5	4	5	2	5	5	5	6	6	5	3	5	3	4	6	5	FEP3_09_005	2019-07-16	2	0	0	6	0	0	0	0	0	0	0	1	0	0	0	0	6	0	6	FEP3_09_005	2019-07-25	2	0	6	3	0	0
FEP3_09_006	2019-07-11	2	2	4	5	2	5	3	4	5	4	0	0	2	3	5	2	3	5	5	FEP3_09_006	2019-07-22	1	2	0	3	2	0	4	4	0	4	0	0	1	2	0	2	3	4	0	FEP3_09_006	2019-08-06	1	2	3	0	2	0
FEP3_09_007	2019-07-15	1	4	5	1	4	5	0	5	4	2	5	5	1	2	5	4	2	3	4	FEP3_09_007	2019-07-29	1	0	5	4	2	4	0	0	4	4	0	0	3	4	0	4	4	5	5	FEP3_09_007	2019-08-13	1	4	5	4	4	6
FEP3_09_008	2019-08-09	3	4	3	3	2	3	4	3	3	2	3	3	2	2	3	2	3	3	3	FEP3_09_008	2019-08-23	3	4	4	4	3	3	4	4	4	3	4	4	3	3	3	3	4	4	4	FEP3_09_008	2019-09-06	3	3	3	4	3	3
FEP3_09_009	2019-08-20	3	4	4	5	4	5	4	4	5	4	0	0	3	4	4	4	5	0	6	FEP3_09_009	2019-08-29	4	4	4	4	3	6	4	4	0	4	0	0	4	4	0	4	5	5	5	FEP3_09_009	2019-09-05	4	4	4	5	4	6
FEP3_09_010	2019-10-08	4	2	6	4	5	6	7	4	5	5	6	7	4	2	4	6	5	6	6	FEP3_09_010	2019-10-15	3	4	2	3	2	3	3	3	0	0	2	3	0	2	0	2	4	4	4	FEP3_09_010	2019-10-29	3	2	4	5	2	4
FEP3_09_011	2019-10-11	3	5	4	4	0	5	4	6	3	4	4	5	3	5	4	4	4	5	5	FEP3_09_011	2019-10-18	2	5	0	4	0	0	0	6	0	2	0	4	2	2	6	4	5	5	0	FEP3_09_011	2019-10-25	2	3	3	4	0	4
FEP3_09_012	2019-10-16	2	2	1	6	4	4	0	6	5	4	0	5	2	3	6	5	5	6	6	FEP3_09_012	2019-10-23	2	2	0	6	4	4	5	5	5	4	4	5	3	3	6	5	4	6	5	FEP3_09_012	2019-11-11	2	2	0	4	4	4
FEP3_09_013	2019-10-28	4	0	2	2	2	3	3	0	2	6	0	1	0	1	3	2	3	5	3	FEP3_09_013	2019-11-04	3	0	3	4	0	0	3	0	2	4	3	4	0	3	6	5	3	2	4	FEP3_09_013	2019-11-14	3	0	4	4	4	4
FEP3_09_014	2019-10-30	1	0	4	2	2	6	5	0	4	2	6	5	2	3	5	4	3	4	3	FEP3_09_014	2019-11-06	1	0	3	2	1	6	5	0	4	3	6	0	2	3	4	3	3	4	3	FEP3_09_014	2019-11-13	2	0	6	3	2	6
FEP3_09_015	2019-12-23	4	0	5	4	2	5	5	0	4	4	7	4	2	3	4	3	4	5	5	FEP3_09_015	2020-01-10	4	5	4	5	2	6	4	0	6	5	0	5	1	0	0	3	4	6	0	FEP3_09_015	2020-01-24	3	6	4	5	2	6
FEP3_09_016	2019-11-21	4	5	6	6	5	5	6	6	4	4	6	5	6	6	5	5	5	7	5	FEP3_09_016	2019-12-03	4	6	5	5	5	6	4	5	0	0	0	5	5	0	0	5	0	6	6	FEP3_09_016	2019-12-10	5	6	5	5	5	6
FEP3_09_017	2020-01-08	2	2	1	6	1	2	6	5	2	4	7	6	2	3	5	3	6	6	7	FEP3_09_017	2020-01-22	3	5	2	6	2	2	6	6	4	5	6	5	2	5	6	5	6	6	6	FEP3_09_017	2020-01-29	3	4	2	6	2	2
FEP3_09_018	2020-01-13	3	3	2	2	3	4	4	4	2	2	5	3	2	2	2	4	2	3	3	FEP3_09_018	2020-01-20	0	5	3	2	5	4	4	6	3	2	4	3	2	2	2	4	2	2	3	FEP3_09_018	2020-01-27	3	3	2	2	3	3
FEP3_09_019	2020-01-23	2	4	5	4	2	3	2	5	4	3	5	3	1	1	3	3	2	5	4	FEP3_09_019	2020-02-03	2	5	5	3	5	4	4	5	3	2	4	3	1	2	3	3	3	4	4	FEP3_09_019	2020-02-13	2	3	5	3	3	4
FEP3_09_020	2020-02-04	1	1	1	4	1	1	2	2	5	2	6	6	1	1	4	1	3	4	4	FEP3_09_020	2020-02-11	1	1	1	3	2	1	2	2	0	0	0	3	3	0	0	1	2	5	4	FEP3_09_020	2020-02-18	1	1	4	4	4	4
[truncated: 55 more columns]

## Sheet: HISQUI19_Scoring
Subject ID	VISIT1.HISQUI19.01	VISIT1.HISQUI19.02	VISIT1.HISQUI19.03	VISIT1.HISQUI19.04	VISIT1.HISQUI19.05	VISIT1.HISQUI19.06	VISIT1.HISQUI19.07	VISIT1.HISQUI19.08	VISIT1.HISQUI19.09	VISIT1.HISQUI19.10	VISIT1.HISQUI19.11	VISIT1.HISQUI19.12	VISIT1.HISQUI19.13	VISIT1.HISQUI19.14	VISIT1.HISQUI19.15	VISIT1.HISQUI19.16	VISIT1.HISQUI19.17	VISIT1.HISQUI19.18	VISIT1.HISQUI19.19	Missing	HISQUI SCORE V1		VISIT2.HISQUI19.01	VISIT2.HISQUI19.02	VISIT2.HISQUI19.03	VISIT2.HISQUI19.04	VISIT2.HISQUI19.05	VISIT2.HISQUI19.06	VISIT2.HISQUI19.07	VISIT2.HISQUI19.08	VISIT2.HISQUI19.09	VISIT2.HISQUI19.10	VISIT2.HISQUI19.11	VISIT2.HISQUI19.12	VISIT2.HISQUI19.13	VISIT2.HISQUI19.14	VISIT2.HISQUI19.15	VISIT2.HISQUI19.16	VISIT2.HISQUI19.17	VISIT2.HISQUI19.18	VISIT2.HISQUI19.19	Missing	HISQUI SCORE V2		VISIT3.HISQUI19.01	VISIT3.HISQUI19.02	VISIT3.HISQUI19.03	VISIT3.HISQUI19.04	VISIT3.HISQUI19.05
FEP3_09_001	6	6	3	3	4	4	4	3	4	4	3	3	6	5	5	5	4	3	4	0	79	FEP3_09_001	4	5	4	3	4	4	3	3	8	8	3	8	4	4	4	4	3	8	4	0	88	FEP3_09_001	4	4	5	4	4
FEP3_09_002	5	4	4	4	6	3	3	3	3	4	3	3	4	7	3	5	3	3	3	0	73	FEP3_09_002	7	6	4	8	5	4	6	4	8	8	4	4	5	4	4	6	5	3	4	0	99	FEP3_09_002	6	6	4	4	4
FEP3_09_003	7	6	7	7	7	7	6	6	6	6	4	4	5	6	6	6	5	5	4	0	110	FEP3_09_003	6	5	5	4	4	5	6	5	5	6	4	4	4	6	4	2	5	3	4	0	87	FEP3_09_003	6	6	6	5	6
FEP3_09_004	6	6	5	5	7	6	4	4	5	4	4	1	6	6	6	6	5	5	4	0	95	FEP3_09_004	7	6	5	6	6	6	5	5	8	6	4	8	7	6	8	6	5	5	5	0	114	FEP3_09_004	6	6	5	6	7
FEP3_09_005	5	6	2	3	4	3	6	3	3	3	2	2	3	5	3	5	4	2	3	0	67	FEP3_09_005	6	8	8	2	8	8	8	8	8	8	8	7	8	8	8	8	2	8	2	0	131	FEP3_09_005	6	8	2	5	8
FEP3_09_006	6	6	4	3	6	3	5	4	3	4	8	8	6	5	3	6	5	3	3	0	91	FEP3_09_006	7	6	8	5	6	8	4	4	8	4	8	8	7	6	8	6	5	4	8	0	120	FEP3_09_006	7	6	5	8	6
FEP3_09_007	7	4	3	7	4	3	8	3	4	6	3	3	7	6	3	4	6	5	4	0	90	FEP3_09_007	7	8	3	4	6	4	8	8	4	4	8	8	5	4	8	4	4	3	3	0	103	FEP3_09_007	7	4	3	4	4
FEP3_09_008	5	4	5	5	6	5	4	5	5	6	5	5	6	6	5	6	5	5	5	0	98	FEP3_09_008	5	4	4	4	5	5	4	4	4	5	4	4	5	5	5	5	4	4	4	0	84	FEP3_09_008	5	5	5	4	5
FEP3_09_009	5	4	4	3	4	3	4	4	3	4	8	8	5	4	4	4	3	8	2	0	84	FEP3_09_009	4	4	4	4	5	2	4	4	8	4	8	8	4	4	8	4	3	3	3	0	88	FEP3_09_009	4	4	4	3	4
FEP3_09_010	4	6	2	4	3	2	1	4	3	3	2	1	4	6	4	2	3	2	2	0	58	FEP3_09_010	5	4	6	5	6	5	5	5	8	8	6	5	8	6	8	6	4	4	4	0	108	FEP3_09_010	5	6	4	3	6
FEP3_09_011	5	3	4	4	8	3	4	2	5	4	4	3	5	3	4	4	4	3	3	0	75	FEP3_09_011	6	3	8	4	8	8	8	2	8	6	8	4	6	6	2	4	3	3	8	0	105	FEP3_09_011	6	5	5	4	8
FEP3_09_012	6	6	7	2	4	4	8	2	3	4	8	3	6	5	2	3	3	2	2	0	80	FEP3_09_012	6	6	8	2	4	4	3	3	3	4	4	3	5	5	2	3	4	2	3	0	74	FEP3_09_012	6	6	8	4	4
FEP3_09_013	4	8	6	6	6	5	5	8	6	2	8	7	8	7	5	6	5	3	5	0	110	FEP3_09_013	5	8	5	4	8	8	5	8	6	4	5	4	8	5	2	3	5	6	4	0	103	FEP3_09_013	5	8	4	4	4
FEP3_09_014	7	8	4	6	6	2	3	8	4	6	2	3	6	5	3	4	5	4	5	0	91	FEP3_09_014	7	8	5	6	7	2	3	8	4	5	2	8	6	5	4	5	5	4	5	0	99	FEP3_09_014	6	8	2	5	6
FEP3_09_015	4	8	3	4	6	3	3	8	4	4	1	4	6	5	4	5	4	3	3	0	82	FEP3_09_015	4	3	4	3	6	2	4	8	2	3	8	3	7	8	8	5	4	2	8	0	92	FEP3_09_015	5	2	4	3	6
FEP3_09_016	4	3	2	2	3	3	2	2	4	4	2	3	2	2	3	3	3	1	3	0	51	FEP3_09_016	4	2	3	3	3	2	4	3	8	8	8	3	3	8	8	3	8	2	2	0	85	FEP3_09_016	3	2	3	3	3
FEP3_09_017	6	6	7	2	7	6	2	3	6	4	1	2	6	5	3	5	2	2	1	0	76	FEP3_09_017	5	3	6	2	6	6	2	2	4	3	2	3	6	3	2	3	2	2	2	0	64	FEP3_09_017	5	4	6	2	6
FEP3_09_018	5	5	6	6	5	4	4	4	6	6	3	5	6	6	6	4	6	5	5	0	97	FEP3_09_018	8	3	5	6	3	4	4	2	5	6	4	5	6	6	6	4	6	6	5	0	94	FEP3_09_018	5	5	6	6	5
FEP3_09_019	6	4	3	4	6	5	6	3	4	5	3	5	7	7	5	5	6	3	4	0	91	FEP3_09_019	6	3	3	5	3	4	4	3	5	6	4	5	7	6	5	5	5	4	4	0	87	FEP3_09_019	6	5	3	5	5
FEP3_09_020	7	7	7	4	7	7	6	6	3	6	2	2	7	7	4	7	5	4	4	0	102	FEP3_09_020	7	7	7	5	6	7	6	6	8	8	8	5	5	8	8	7	6	3	4	0	121	FEP3_09_020	7	7	4	4	4
[truncated: 60 more columns]

[truncated: 2 more sheets: HISQUI19_De-Randomized, Code Sheet]
